# Supplementary material for: FTIR spectroscopy as a unified method for simultaneous analysis of intra- and extracellular metabolites in high-throughput screening of microbial bioprocesses
Source: Microb Cell Fact. 2017 Nov 13;16:195. doi: 10.1186/s12934-017-0817-3 (PMC5683213; doi:10.1186/s12934-017-0817-3)
Supplement: Supplementary file 1 — Additional file 1. FTIR and HPLC data. [file 12934_2017_817_MOESM1_ESM.xlsx]

## Sheet: ATR FTIR supernatant spectra
Wavenumbers / samples	6996.41	6994.49	6992.56	6990.63	6988.7	6986.77	6984.84	6982.92	6980.99	6979.06	6977.13	6975.2	6973.27	6971.35	6969.42	6967.49	6965.56	6963.63	6961.7	6959.77	6957.85	6955.92	6953.99	6952.06	6950.13	6948.2	6946.27	6944.35	6942.42	6940.49	6938.56	6936.63	6934.7	6932.78	6930.85	6928.92	6926.99	6925.06	6923.13	6921.21	6919.28	6917.35	6915.42	6913.49	6911.56	6909.64	6907.71	6905.78	6903.85
Medium	-0.0154125	-0.0342617	0.0613965	0.265647	0.345312	0.190084	0.0458423	0.0163553	-0.103024	-0.532583	-0.687112	-0.205859	0.064413	0.204179	0.303799	0.25315	0.104902	-0.0936596	-0.251967	-0.342361	-0.311636	-0.0763738	0.0535194	0.0357534	0.102897	0.342599	0.786648	1.0071	0.296157	-0.0693025	-0.147173	-0.0609211	0.0677438	0.230253	0.368168	0.421252	0.421336	0.205693	-0.106284	-0.230854	-0.220769	-0.0599067	0.205216	0.380371	0.455273	0.500466	0.363643	0.251023	0.2278
Medium	0.299252	0.30745	0.0934276	0.0350333	0.0643317	0.107665	0.106767	-0.0468599	-0.216912	-0.226623	6	1.70336	0.0435647	-0.168101	-0.20439	-0.104164	0.0290751	0.121907	0.218958	0.209927	0.0210566	-0.0144045	-0.0331192	-0.0739999	0.0107701	0.185427	0.142603	-0.0330343	-0.0400275	0.201208	0.821082	0.927851	0.495492	0.217183	0.0516136	0.0431284	0.112808	0.183277	0.00179824	-0.278173	-0.334438	-0.150076	0.170934	0.385157	0.308994	0.163419	0.138464	0.169124	0.195564
Medium	0.0131503	0.133253	0.201872	0.205223	0.234139	0.301913	0.388275	0.255085	-0.146129	-0.63269	-0.738574	-0.203815	0.133956	0.196149	0.0727515	0.00597344	0.0338821	0.089823	0.137364	0.0198029	-0.114128	0.157486	0.649232	0.654195	0.389458	0.478446	0.644707	0.366037	0.175624	0.289884	0.370698	0.22383	0.10664	-0.0244722	-0.0941996	0.00970679	0.119436	0.111269	0.0201468	0.00881747	0.0240948	0.0577806	0.128	0.129251	0.0729331	0.130981	0.222574	0.0968516	-0.0756441
Medium	-0.0391007	-0.194923	-0.351745	-0.222205	0.0699724	0.345375	0.542907	0.541051	0.340747	0.17803	0.122708	0.0943945	0.0603152	0.0108639	0.0509428	0.230911	0.397582	0.41007	0.308866	0.290114	0.267196	0.20684	0.0978746	-0.0623336	0.0110845	0.142427	0.0644089	-0.232727	-0.458802	-0.304368	-0.112821	0.0403828	0.215798	0.313058	0.359601	0.419243	0.382709	0.283045	0.160236	0.071889	-0.00306951	-0.148379	-0.295061	-0.306789	-0.322759	-0.307479	-0.118293	-0.0183403	0.0532717
Medium	-0.219932	-0.24213	-0.350763	-0.27847	-0.0259272	0.0583977	-0.0441883	-0.127454	-0.0557399	0.0966276	0.223345	0.28296	0.26946	0.170161	0.0526438	0.00189177	0.0210481	0.126792	0.304042	0.385494	0.295955	0.191423	0.109739	-0.0141197	-0.0265816	0.182728	0.362741	0.358509	0.205917	0.0203101	-0.123739	-0.218725	-0.215929	-0.114094	0.000896943	0.126042	0.183576	0.200517	0.374132	0.708465	0.907498	0.583478	-0.0167072	-0.236448	-0.161442	-0.123404	-0.235735	-0.438157	-0.424859
Medium	-0.129735	-0.162331	0.0135091	0.088272	0.127099	0.258126	0.500322	0.668898	0.409304	0.142265	0.0400052	0.0401792	0.174286	0.528118	0.496875	-0.0806015	-0.483016	-0.415019	-0.0135538	0.21638	0.101295	-0.125321	0.0141992	0.0825217	-0.0313991	-0.0831414	0.00325762	0.250494	0.372975	0.14757	-0.107843	-0.175346	-0.052447	0.227742	0.409268	0.314721	0.290946	0.368565	0.369307	0.260194	0.247863	0.334816	0.368918	0.330627	0.257064	0.035997	-0.112257	0.0378819	0.274005
Medium	0.29328	0.34678	0.463734	0.597622	0.20339	-0.0943203	-0.236491	-0.213506	0.0576347	0.693356	1.24404	0.616057	0.262888	0.114964	0.0314207	0.0535653	0.2538	0.303072	0.11066	-0.0177457	-0.0397298	-0.224336	-0.458699	-0.429293	-0.248121	-0.214038	-0.239214	-0.103863	0.0256732	0.0589573	0.0838123	0.132207	0.215446	0.369353	0.449866	0.302758	-0.012261	-0.390152	-0.356813	-0.128638	-0.118852	-0.134481	-0.0236939	0.118172	0.151658	0.137753	0.080093	-0.00306765	-0.0305819
Medium	0.519004	0.36719	0.251806	0.322582	0.394944	0.22694	0.0860299	0.0906398	0.20991	0.345243	0.519449	0.722916	0.683601	0.464345	0.428036	0.487584	0.368589	0.292301	0.257929	0.0826561	-0.100325	-0.183998	-0.204481	-0.0358466	0.219248	0.0769935	-0.180418	-0.112765	0.089511	0.20969	0.234053	0.140909	-0.00941896	-0.0590071	0.0614584	0.178648	0.0533768	-0.19368	0.0352722	0.392364	0.313698	0.0862121	-0.0612642	-0.08566	-0.0802063	-0.0734457	-0.00311145	0.139109	0.182216
Medium	0.378536	0.411308	0.229861	0.110151	0.157479	0.160073	0.032016	-0.0170292	0.0722287	0.177832	0.292709	0.269715	0.0104794	-0.132136	-0.209476	-0.307162	-0.256208	-0.0828239	-0.0292395	-0.132054	-0.172658	-0.199448	-0.260097	-0.203174	-0.0778458	-0.0311332	0.0150996	0.159117	0.187311	0.160417	0.162212	0.131349	0.132027	0.281326	0.470746	0.512207	0.284621	-0.186484	-0.236647	0.0559784	0.320789	0.733725	0.682948	0.30258	0.146563	0.118219	0.0817721	0.0124634	-0.0353542
Medium	-0.0744553	0.0329206	0.268573	0.357928	0.267278	0.23885	0.257728	0.162082	0.044368	0.373806	0.81252	0.465749	0.0381356	-0.238645	-0.554534	-0.87712	-0.746301	-0.439904	-0.0811751	0.286273	0.534155	0.303803	-0.135356	-0.433376	-0.388266	-0.266641	-0.105158	0.12594	0.315086	0.352324	0.295468	0.364637	0.563142	0.643809	0.400559	0.362456	0.640328	0.979448	0.0176938	0.0176938	-0.477431	-0.0753188	0.181414	0.270037	0.163391	-0.0451156	-0.141514	-0.0524582	0.0636868
Medium	0.177873	0.183383	0.151731	0.14894	0.145558	0.131243	0.101153	-0.00453886	-0.165319	0.0319406	0.501995	0.750887	0.637545	0.336314	-0.283602	-0.768085	-0.657608	-0.338169	0.0348876	0.209109	0.0412839	-0.245705	-0.587524	-0.856581	-0.772079	-0.593535	-0.31757	0.0539445	0.226836	0.154408	0.0931554	0.17517	0.331093	0.434677	0.341806	0.24859	0.227716	0.11435	-0.23219	-0.23219	-0.292712	0.0697925	0.213526	0.124831	-0.0223141	-0.0504061	0.0866085	0.258088	0.390589
Medium	-0.128079	-0.158407	-0.109508	0.00423918	0.14072	0.286215	0.307312	0.21599	0.199175	0.394629	0.386553	0.299628	0.4617	6	0.336924	-0.558215	-0.477628	-0.124805	0.0128707	0.0609808	0.159875	0.23903	0.0648432	-0.329279	-0.503143	-0.531366	-0.330218	0.0878273	0.350597	0.284982	0.16187	0.114488	0.0870052	0.0624129	0.0878883	0.131401	0.0817995	-0.142157	-0.598384	-0.598384	-0.477174	0.0226049	0.231369	0.22238	0.124376	-0.039666	-0.0976964	0.0873944	0.28465
Medium	0.312573	0.474595	0.494771	0.267024	-0.0488414	-0.127901	-0.0735453	-0.115596	-0.167096	-0.196793	-0.217883	-0.265433	-0.307208	-0.248351	-0.126199	0.0399657	0.228925	0.458661	0.617061	0.490322	0.33192	0.273132	0.180485	0.0960739	0.130497	0.246501	0.315677	0.414294	0.584251	0.580286	0.469346	0.38506	0.564078	0.762373	0.463273	0.222269	0.141378	0.0693911	0.0348981	0.0743495	0.0454145	-0.0753745	-0.183701	-0.151126	-0.0542894	-0.0010106	0.165457	0.469577	0.343631
Medium	0.0975587	0.171838	0.129273	-0.159751	-0.50521	-0.506001	-0.261151	-0.00818051	0.149228	0.200211	0.296546	0.375643	0.276359	0.13956	0.070519	0.101425	0.193713	0.361287	0.725075	2.88769	1.36151	0.483957	0.168505	0.0862454	0.231415	0.391773	0.195401	-0.0299755	0.120552	0.26754	0.0756385	-0.135805	-0.00744483	0.285342	0.48509	0.475824	0.279451	-0.0711981	-0.166653	0.0243478	0.0910016	-0.00734929	-0.0800892	-0.0518352	-0.0333925	-0.0603441	-0.0790389	-0.0491552	0.0273568
Medium	0.105755	0.164053	0.193093	0.179365	0.101018	-0.0298016	-0.0792181	-0.0080306	0.166313	0.224265	0.1566	0.0651393	-0.0907253	-0.167081	-0.10536	0.00600669	0.100296	0.187245	0.212687	0.197438	0.148213	0.0555681	-0.0170143	-0.0795946	-0.109672	-0.11732	-0.244386	-0.347224	-0.0735875	0.299117	0.332547	0.0318594	-0.0147139	0.07592	0.121813	0.0571305	-0.0900691	-0.24749	-0.091489	0.207041	0.161815	0.058602	0.0889358	0.139853	0.030954	-0.0954215	-0.0664484	0.0945686	0.281335
Medium	0.0409256	0.165723	0.150513	0.119747	0.0838807	0.0632378	0.210117	0.624117	0.692305	0.318779	0.14093	0.199607	0.442446	0.783071	0.625666	0.168717	-0.055937	-0.0724231	0.0763257	0.282173	0.340608	0.140503	-0.0700811	0.0310578	0.39544	0.417079	0.151611	0.030918	-0.0768784	-0.144848	-0.0839956	0.122681	0.39691	0.323924	-0.0608626	-0.282424	-0.291189	-0.196867	-0.00972409	0.0888364	-0.0577063	-0.120515	-0.0314279	0.16722	0.498776	0.570104	0.401205	0.188423	-0.0154001
Medium	0.253951	0.139769	-0.0151557	0.123546	0.357698	0.261314	0.107405	0.130324	0.170971	0.129269	0.127418	0.321967	0.502052	0.355119	0.151047	0.0367134	-0.00306652	-0.0100623	0.00565718	0.0872038	0.128625	-0.00803111	-0.207476	-0.280743	-0.301473	-0.304452	-0.0552815	0.119412	0.053731	0.0580226	0.211897	0.220087	0.00900278	-0.195839	-0.351773	-0.336595	-0.199055	0.0340459	0.246203	0.0655614	-0.203233	-0.105058	0.154722	0.541155	1.02645	0.826274	0.490382	0.167523	0.014145
Medium	0.148625	0.122135	0.0626307	0.0957577	0.207271	0.35747	0.646063	0.973189	0.800863	0.398884	0.148393	0.149909	0.339806	0.612023	0.753899	0.38179	0.0631152	-0.0449271	0.00810101	0.152821	0.210111	0.0248251	-0.203088	-0.239875	-0.173145	-0.134234	0.0478569	0.204994	0.234126	0.328993	0.777043	1.37711	0.622513	0.133466	-0.346712	-0.506345	-0.4065	-0.282637	-0.0445903	0.273545	0.289573	0.292339	0.608567	0.927793	0.68255	0.488111	0.425784	0.427267	0.340573
Mc20 d01_1-1	-0.0865448	-0.0270789	0.224132	0.56951	0.376152	0.00909116	-0.161804	-0.0600772	0.0428204	0.0856263	0.131404	0.181919	0.254982	0.336674	0.278796	0.0727106	-0.156194	-0.309887	-0.274323	-0.162557	-0.0487799	-0.00630998	-0.038411	0.117578	0.453719	0.444139	0.32557	0.38125	0.445708	0.31362	0.268643	0.791942	6	0.750184	0.243193	0.0823942	0.0289778	-0.0661939	-0.0911448	-0.0290776	-0.0642451	-0.174139	-0.241282	-0.0487471	0.349718	0.306706	0.146287	0.111039	0.0853288
Mc20 d01_1-2	-0.00678568	0.148159	0.412458	0.526141	0.357015	0.0861583	-0.125114	-0.038163	0.0799908	0.0112009	-0.113618	-0.0977283	0.10964	0.279878	0.373961	0.468006	0.593434	0.431002	0.168522	0.189401	0.290494	0.280843	0.144838	0.0884642	0.0155251	-0.0809648	-0.0226228	0.12226	0.17329	0.081461	-0.0323266	-0.0058783	0.0585697	0.0141467	-0.0663695	-0.0631552	-0.0448705	-0.15004	-0.214578	-0.0899641	0.0972419	0.180602	0.106168	0.0764032	0.257762	0.435674	0.517427	0.420231	0.100865
Mc20 d01_1-3	0.354015	0.356507	0.389323	0.432327	0.401541	0.188901	-0.0440455	0.0275238	0.143957	0.110023	0.074433	0.148966	0.206518	0.239152	0.287634	0.282934	0.0574628	-0.171545	-0.0290721	0.325031	0.52724	0.374291	0.0255534	-0.10361	-0.0480437	-0.0527602	-0.0586211	-0.00663428	0.0817036	0.123067	0.0986722	0.242214	0.440973	0.403567	0.238499	0.0978712	-0.0775764	-0.29061	-0.361134	-0.223939	0.0113687	0.13606	0.0214919	0.0166488	0.166508	0.192837	0.217457	0.319636	0.335348
Mc20 d01_2-1	-0.0257113	0.221247	0.328858	0.269001	0.0691511	-0.0472034	0.0965294	0.185449	0.180201	0.16296	0.101077	0.0952836	0.26732	0.477977	0.426665	0.188222	0.104399	0.0662432	-0.00818325	-0.262546	-0.569259	-0.369989	-0.0292302	0.149433	0.172532	0.0423488	-1.92587e-05	0.0114315	-0.0992186	-0.16585	-0.0916974	-0.0287492	-0.010794	0.0431562	0.0243448	-0.257761	-0.44208	-0.253851	-0.00537071	0.123813	0.181594	0.285245	0.342662	0.301565	0.273466	0.238345	0.168297	0.179012	0.316184
Mc20 d01_2-2	-0.0858014	-0.181316	0.0505966	0.104601	-0.0915535	-0.292669	-0.218387	-0.100957	0.0363031	0.421856	6	6	0.672023	0.288984	0.11625	0.1116	0.174147	0.0836607	-0.0991968	-0.351689	-0.510438	-0.228235	0.160969	0.219874	0.0219726	-0.250138	-0.304704	-0.206058	-0.14543	-0.13558	-0.176302	-0.160002	0.00872101	0.168392	0.0149496	-0.270523	-0.31739	-0.112112	0.026871	0.0485782	0.0155889	0.0445388	0.114789	0.0674472	-0.0690714	-0.108898	-0.00528572	-0.0160641	-0.0254527
Mc20 d01_2-3	-0.3428	-0.221695	0.144046	0.226954	-0.0332117	-0.346694	-0.362146	-0.123746	0.216968	0.513579	0.534668	0.252989	0.0841723	0.0320341	-0.00534075	0.0961219	0.360828	0.422032	0.308673	0.109192	-0.178718	-0.156299	0.0734906	0.153512	0.0187008	-0.144633	-0.0728702	0.0330247	-0.046417	-0.155675	-0.166221	-0.0650777	0.154452	0.31801	0.07224	-0.268191	-0.366388	-0.169748	0.0661356	0.131785	-0.0449758	-0.112177	0.155016	0.889129	0.948711	0.238734	0.0664507	0.131694	0.298951
Mc20 d01_3-1	-0.469742	-0.49879	-0.214156	-0.0178512	0.0232113	0.121411	0.23285	-0.0492206	-0.170222	0.607748	0.845847	0.11062	-0.302873	-0.376912	-0.183796	0.0634805	0.0990976	0.0187939	0.0432434	0.137326	0.223528	0.240512	0.142928	0.0399431	0.0280415	-0.00830242	-0.0804886	-0.00335616	0.230736	0.371094	0.224991	0.0999771	0.179526	0.272925	0.184785	0.10021	0.0887544	0.281273	0.477972	0.311197	0.154587	0.114532	0.142966	0.107755	0.0521558	0.0287167	-0.0503404	-0.151014	-0.109164
Mc20 d01_3-2	-0.167014	-0.409833	-0.381214	-0.138832	0.00467889	-0.0205866	-0.158485	-0.519568	-0.595343	-0.105283	0.0581974	-0.0343752	-0.141525	-0.126481	-0.170078	-0.209082	-0.171295	-0.0166989	0.491193	6	1.47502	0.546978	0.215514	0.0719285	0.0977593	0.115096	0.0392704	-0.0161551	-0.064568	-0.108583	-0.116123	-0.151803	-0.138036	0.118657	0.433363	0.284319	-0.086241	-0.217417	-0.0686914	0.0237251	0.000569217	-0.0230949	-0.0222313	0.00650763	0.114759	0.239322	0.13365	-0.0522409	-0.103413
Mc20 d01_3-3	-0.17538	-0.331024	-0.223227	0.0323893	0.130223	-0.00249985	-0.229682	-0.598025	-0.63251	-0.132605	0.0226905	-0.066066	-0.197253	-0.181946	0.116891	0.653819	0.702263	0.291692	0.171455	0.207024	0.21336	0.23687	0.292083	0.352498	0.338853	0.342617	0.399449	0.423934	0.425928	0.322901	0.0769514	-0.0303653	0.11322	0.421124	0.303967	0.0123172	-0.198785	-0.231912	-0.141799	-0.0670752	-0.0489288	-0.0983539	-0.13179	-0.0643074	0.102788	0.193699	0.0621005	-0.0544359	0.00196803
Mc20 d02_1-1	0.151153	0.141877	0.0998792	-0.0165742	-0.0936059	0.018487	0.0911547	0.114277	0.326568	0.636266	0.670398	0.474283	0.178249	0.00647279	0.1261	0.303974	0.234189	0.0949312	0.174343	0.372507	0.257609	-0.013264	-0.0171043	0.048131	-0.0146044	-0.150852	-0.164704	-0.0271296	0.165109	0.283877	0.210653	0.188237	0.462484	0.784202	0.722465	0.350651	0.00503852	0.132606	0.241036	0.12802	0.348841	0.810143	0.601111	0.493735	0.57283	0.606408	0.430147	0.349443	0.393852
Mc20 d02_1-2	0.145638	0.225839	0.332873	0.149014	-0.0220988	0.0579877	0.154741	0.128895	0.02335	0.0172721	0.21122	0.622242	0.708573	0.269003	0.144551	0.174469	0.0761743	-0.00343625	0.230663	0.720443	1.13876	1.21699	0.601117	0.324399	0.198306	0.0120274	-0.163089	-0.0895939	0.26812	1.62639	6	0.349237	-0.0593027	-0.140589	-0.188887	-0.305457	-0.248617	-0.115213	-0.214812	-0.400649	-0.38895	-0.147295	0.05284	0.125773	0.218049	0.332079	0.343987	0.367374	0.645909
Mc20 d02_1-3	0.0460288	-0.0504665	-0.0650998	-0.0338664	0.0426535	0.130748	0.10258	-0.00766661	-0.030402	0.127863	0.346034	0.295907	0.0816965	0.0247862	0.248629	0.299182	0.0707164	-0.0641759	-0.00103875	0.0186434	-0.0598771	0.0135158	0.220522	0.261026	0.140823	-0.0210773	-0.144497	-0.0760355	0.131128	0.250915	0.176476	-0.0212559	-0.167341	-0.106768	-0.0554178	-0.209741	-0.212197	0.0114286	0.0414034	-0.173083	-0.263687	-0.219296	-0.217103	-0.18907	-0.125218	-0.0639571	-0.0544644	-0.0555889	0.0219711
Mc20 d02_2-1	0.327985	0.392276	0.359903	0.0436042	-0.192846	-0.131374	-0.0923789	-0.123946	-0.0585685	0.074488	0.204143	0.194153	0.148576	0.272269	0.303669	0.0783284	0.0430344	0.237097	0.493848	0.567186	0.238235	-0.0524882	-0.0352425	-0.00173782	-0.0688457	-0.0626854	0.0173516	0.0410703	0.0545122	0.140079	0.274464	0.194576	-0.189493	-0.537125	-0.435003	-0.275401	-0.224687	-0.0758798	0.468411	6	1.288	0.582623	0.163725	0.0358848	0.00619056	0.0291117	0.116722	0.123334	0.0689166
Mc20 d02_2-2	0.0147159	0.0720969	-0.00820291	-0.22103	-0.254233	0.0733827	0.28126	0.14036	0.0875178	0.111404	0.0818462	0.0579198	0.00998845	-0.0528067	-0.130826	-0.245599	-0.262849	-0.128914	0.0650287	0.127924	0.00726193	-0.155387	-0.125898	-0.0278304	0.0195773	0.0678544	0.208135	0.518251	0.723763	0.372435	0.194964	0.0761547	-0.158899	-0.44401	-0.413872	-0.286677	-0.227481	-0.243555	-0.236907	-0.0838299	0.028467	0.0455548	0.280383	0.982734	0.608979	0.0505947	-0.079221	0.0676999	0.202537
Mc20 d02_2-3	0.0611811	0.0938279	0.0323609	-0.115855	-0.139694	0.152793	0.211702	-0.0587115	-0.117779	-0.0823519	-0.0900422	-0.102864	-0.0633303	0.0189511	-0.0298133	-0.193836	-0.231513	-0.0283713	0.271363	0.276281	0.158663	0.0642174	0.0716424	0.0828045	0.0250648	-0.0223003	0.0231352	0.0968293	0.124988	0.146474	0.184586	0.15164	0.010366	-0.127556	0.000303464	-0.0159147	-0.211411	-0.344024	-0.257354	0.0146565	0.091283	0.0503559	0.0864582	0.12351	0.0952121	0.0774383	0.109475	0.118805	0.0643775
Mc20 d02_3-1	0.424154	0.31541	0.133757	0.0220797	0.113347	0.218534	0.179294	0.0982689	0.167052	0.282751	0.252106	0.101713	-0.0109074	-0.0114532	0.0788627	0.0910634	0.0100076	-0.0435178	-0.0144007	0.0885683	0.336399	0.429112	0.201553	0.12525	0.150424	0.088945	0.00603071	0.0271476	0.162511	0.280614	0.24704	0.10419	0.0292021	0.0568112	0.101378	0.176613	0.113211	-0.0675429	-0.175301	-0.193855	-0.209041	-0.129608	0.00575902	0.162706	0.15412	-0.00612043	-0.0436262	0.0169452	0.0754324
Mc20 d02_3-2	0.263843	0.308966	0.195628	0.144541	0.285103	0.326528	0.188085	0.159658	0.44007	0.690589	0.360714	0.0666786	0.0431225	0.190015	0.314375	0.251829	0.135035	0.168486	0.315489	0.455583	0.464327	0.378559	0.349273	0.238981	0.0828736	-0.000312952	-0.0343198	-0.007147	0.14222	0.34757	0.416654	0.309955	0.215607	0.267491	0.364999	0.324971	0.218387	0.0893692	-0.0842508	-0.310686	-0.346292	-0.1765	-0.0583118	-0.0161223	0.129365	0.38045	0.580646	0.870956	0.797797
Mc20 d02_3-3	0.2349	0.238276	0.222136	0.111361	0.0368989	-0.0252272	-0.115514	-0.10849	0.173725	0.521988	0.333957	0.0298028	0.00389469	0.253856	0.55337	0.380347	0.0460534	-0.057368	0.0864636	0.13985	0.0436143	-0.0457242	-0.0886814	-0.0963303	-0.0749262	-0.0363879	0.0930834	0.467053	0.76017	0.57817	0.376379	0.216905	0.170326	0.166592	0.121394	0.184122	0.242009	0.219875	0.164589	-0.118705	-0.226708	-0.0347552	0.135218	0.197451	0.203169	0.193821	0.284217	0.482865	0.443171
Mc20 d03_1-1	-0.049396	0.0304675	0.0586307	0.0329108	0.0777725	0.247858	0.48263	0.58983	0.3281	0.025338	0.0780631	0.394819	0.329419	0.137373	0.0322974	-0.0995247	-0.318138	-0.407455	-0.0903016	0.262482	0.307746	0.22494	0.249558	0.309522	0.156506	0.0504146	0.215822	0.339118	0.356907	0.298781	0.172001	0.114499	0.141701	0.147806	0.14652	0.176954	0.238198	0.414783	0.540781	0.379514	0.110206	-0.0613631	-0.0115529	0.146777	0.128654	-0.234745	-0.406585	0.0201827	0.377389
Mc20 d03_1-2	0.519867	0.623286	0.720463	0.413186	0.246723	0.374224	0.536343	0.386722	0.0781676	-0.197451	-0.296791	-0.230218	-0.0763065	0.114795	0.247044	0.0785042	-0.30587	-0.464865	-0.086801	0.327221	0.37325	0.501252	0.415682	0.0720903	-0.310476	-0.409286	-0.0874337	0.300234	0.446891	0.349694	0.226795	0.14169	0.0688857	0.17887	0.764523	6	1.46322	0.658148	0.328119	0.115002	-0.0386668	-0.11687	-0.136398	-0.119109	-0.122942	-0.197734	-0.15675	0.151103	0.304264
Mc20 d03_1-3	0.257013	0.409259	0.388647	0.213955	0.158749	0.237355	0.444543	0.74068	0.664417	0.184213	-0.086348	-0.0767755	0.11165	0.260186	0.173226	0.0965306	0.115824	-0.0723495	-0.0632765	0.151731	0.242581	0.198845	0.190947	0.19494	0.0496115	-0.0355685	0.142665	0.368974	0.536023	0.474069	0.26055	0.18499	0.125541	-0.0115211	-0.0747971	-0.0417154	-0.0212868	0.012626	0.0407211	-0.0430223	-0.157463	-0.122956	0.0325639	0.116551	0.0906724	-0.1045	-0.32828	-0.0660605	0.296313
Mc20 d03_2-1	-0.0348991	-0.150889	-0.0535377	0.156216	0.462261	0.787256	0.348877	0.059799	0.0767276	0.180633	0.192171	0.0997759	0.0283336	0.102404	0.219793	0.0062846	-0.168103	-0.122945	-0.114559	-0.161399	-0.0890515	0.0401568	0.109395	0.269252	0.434064	0.751777	1.19076	0.728101	0.438373	0.239948	-0.0164718	-0.163356	-0.153764	-0.188184	-0.189147	-0.125442	-0.0582857	0.0249284	0.11973	0.196609	0.26107	0.300077	0.296971	0.392467	0.481582	0.338454	0.132309	-0.0331283	-0.0494005
Mc20 d03_2-2	0.172081	-0.0827222	-0.0734885	0.164086	0.641223	6	0.889099	0.206415	0.0686489	0.0757717	0.0943936	0.0816964	0.0532279	0.0377445	-0.0118508	-0.0736086	-0.0510143	0.224612	0.407614	-0.009657	-0.424825	-0.605475	-0.335986	-0.0456418	-0.0513484	-0.16705	-0.139768	0.0655484	0.0660404	-0.234553	-0.562664	-0.52435	-0.20206	0.0204251	0.137079	0.136479	0.21265	0.356387	0.424486	0.436509	0.301075	0.0410461	-0.0810533	0.0100554	0.150392	0.141751	-0.0661749	-0.284911	-0.226449
Mc20 d03_2-3	0.401106	0.233487	0.248135	0.243906	0.18159	0.12954	0.121553	0.209149	0.387053	0.525462	0.373057	0.102804	-0.097888	-0.17408	-0.0625095	-0.0386244	-0.242422	-0.28045	-0.222958	-0.233858	-0.312354	-0.373943	-0.109024	0.225532	0.350751	0.322426	0.212382	0.256465	0.472754	0.617981	0.0627938	-0.297317	-0.249552	-0.218264	-0.225548	-0.243156	-0.195091	-0.017972	0.189267	0.253231	0.192199	0.13595	0.245426	0.431718	0.364263	0.16543	-0.0823086	-0.290408	-0.266344
Mc20 d03_3-1	0.443327	0.618115	0.468836	0.135978	-0.0150228	0.0457828	0.0544662	-0.140168	-0.307511	-0.0724409	0.0372455	-0.16149	-0.498771	-0.551798	-0.284491	-0.0204934	0.0568238	0.0446817	0.0757196	0.10091	0.0341852	-0.144649	-0.055432	0.135444	0.319679	0.430922	0.405512	0.442724	0.421588	0.155388	0.0298559	0.0153753	0.114527	0.43487	0.516968	0.270676	0.19262	0.26099	0.330682	0.324712	0.430643	0.658277	0.543825	0.252474	0.0728959	0.0336827	0.0679787	0.0897891	0.141787
Mc20 d03_3-2	0.218254	0.261103	0.217558	0.137813	0.112939	0.1019	0.0215776	-0.10169	-0.245879	-0.179349	-0.0507198	-0.0524169	-0.261366	-0.285791	-0.00750991	0.220518	0.21832	0.178991	0.15895	0.0324784	-0.220677	-0.473294	-0.23521	0.135483	0.268888	0.213642	0.218731	0.242392	0.207822	0.203	0.304251	0.252428	0.0762631	0.00250029	0.0327116	0.0853619	0.049371	-0.0490657	-0.038887	0.167422	0.292774	0.231676	0.244896	0.337414	0.411167	0.394829	0.307311	0.157861	0.0101978
Mc20 d03_3-3	0.283005	0.311521	0.196358	0.0138438	-0.0640191	0.0253542	0.0122839	-0.359234	-0.682514	-0.460349	-0.292172	-0.360466	-0.500408	-0.45792	-0.260772	-0.0831984	0.0627711	0.256669	0.45567	0.344109	-0.0910094	-0.430246	-0.172953	0.194012	0.252217	0.270757	0.376772	0.346668	0.261057	0.385008	0.511947	0.332172	0.137385	0.104274	0.211692	0.303616	0.221583	0.128557	0.158377	0.238978	0.34262	0.489592	0.495254	0.404559	0.38026	0.492018	0.726054	1.15467	0.964461
Mc20 d04_1-1	0.274802	0.2515	0.284503	0.191095	-0.142875	-0.289766	-0.180622	-0.00904401	0.111279	0.16865	0.157518	0.123281	0.138319	0.181877	0.155191	0.102084	0.163491	0.242169	0.159188	0.116708	0.253311	0.23697	0.131719	0.198859	0.321961	0.41032	0.438498	0.271653	0.271653	0.271653	-0.399637	-0.186596	-0.0575092	0.0207939	0.0613194	-0.0204048	-0.142495	-0.109537	0.113	0.376592	0.548197	0.593324	0.46506	0.376175	0.380736	0.282694	0.0693935	-0.161986	-0.280494
Mc20 d04_1-2	0.109267	0.207133	0.323453	0.433795	0.415406	0.395793	0.415417	0.303119	0.197507	0.197915	0.218818	0.185608	0.210968	0.273871	0.274811	0.213971	0.173398	0.125608	0.0390265	0.0545917	0.227507	0.22531	0.161466	0.258597	0.317366	0.256626	0.134867	-0.138424	-0.138424	-0.138424	-0.184668	0.778146	0.781411	0.267453	0.0366865	-0.131779	-0.262255	-0.256462	-0.163699	-0.0873835	0.0152001	0.112754	0.105368	0.0523172	0.133594	0.356513	0.668537	0.828983	0.649406
Mc20 d04_1-3	0.143102	0.197834	0.20874	0.0904923	-0.106586	-0.108575	0.0502294	0.210428	0.284224	0.179524	0.0433832	0.0563791	0.241618	0.455367	0.445486	0.32447	0.253582	0.223338	0.155067	0.00470626	-0.103545	-0.15785	-0.14081	0.0423695	0.278356	0.400841	0.241444	-0.160537	-0.160537	-0.160537	0.35237	0.459629	0.255055	0.0249774	-0.163412	-0.261992	-0.242826	-0.0378001	0.273347	0.298828	0.110512	0.0379642	0.0757128	0.165531	0.289853	0.449371	0.448022	0.0614432	-0.224785
Mc20 d04_2-1	-0.399675	-0.349405	-0.179971	-0.205589	-0.254747	-0.247607	-0.190077	-0.0776202	0.120037	0.305036	0.30353	0.339725	0.394566	0.35667	0.0639847	-0.239676	-0.312736	-0.253262	-0.147732	-0.0754934	-0.00998271	0.0543861	0.0910537	0.193566	0.330467	0.111912	-0.19168	-0.384008	-0.248107	-0.0807582	-0.0471916	-0.115626	-0.118163	-0.0674908	0.00955339	0.131299	0.213676	0.206916	0.187587	0.239668	0.147451	-0.0368653	-0.0572729	0.153344	0.13734	-0.0778609	-0.210683	-0.150941	-0.0690607
Mc20 d04_2-2	-0.229556	-0.191743	0.0782254	0.419861	0.841084	0.657096	0.239056	-0.0401654	-0.199132	-0.205841	-0.0139136	0.229333	0.248023	0.0742824	-0.0634704	-0.157137	-0.20903	-0.197947	-0.0994534	0.000196752	0.0203849	0.108424	0.263513	0.475396	0.531996	0.39296	0.312274	0.46601	0.58245	0.34759	0.0892663	-0.0360671	0.134286	0.384535	0.440819	0.400447	0.331126	0.212007	0.0584233	-0.0359362	0.0290631	0.242296	0.62866	0.437256	0.241236	0.0737428	-0.0499913	0.0187063	0.103736
Mc20 d04_2-3	-0.210702	-0.141485	0.0259608	-0.0341326	-0.0976134	-0.0784543	-0.0158353	0.171747	0.667547	0.518768	0.0879759	0.0511233	0.203805	0.384616	0.235809	0.0100885	-0.056219	-0.0386355	-0.0226173	-0.097164	-0.102212	0.00562899	0.0410436	-0.0344343	-0.0305217	-0.0434539	-0.263827	-0.423965	-0.0972296	0.187676	0.0865901	-0.0360934	-0.0142493	0.021936	0.0724198	0.163185	0.211043	0.252707	0.297653	0.189067	0.099424	0.0199729	-0.166657	-0.135982	-0.0283546	-0.0570502	-0.118374	-0.0293254	0.0741896
Mc20 d04_3-1	0.216798	0.204167	0.208426	0.250415	0.286369	0.161133	-0.0744661	-0.310281	-0.38559	-0.245897	0.0346919	0.135216	0.0249781	0.0799712	0.352436	0.391865	0.164016	0.0809403	0.221638	0.437503	0.271747	0.185228	0.183173	0.189261	0.206312	0.101554	-0.0898053	-0.161936	-0.0379194	0.405913	1.21828	0.395935	0.192513	0.246637	0.477269	0.470223	0.258256	0.229562	0.238265	0.108912	0.038811	-0.0139347	-0.100435	-0.0482728	0.0747701	0.109311	0.12834	0.210585	0.279326
Mc20 d04_3-2	-0.113748	0.0389253	0.410028	0.800724	0.644509	0.3784	0.0860202	-0.154349	-0.183979	-0.155291	-0.0505589	0.12856	0.1565	0.054796	0.0987912	0.255155	0.219854	0.0260518	-0.086703	-0.0788121	0.0833396	0.265346	0.248665	0.142891	0.149321	0.263165	0.430038	0.506751	0.26281	-0.0219168	-0.0918693	-0.0567684	-0.078301	-0.00956079	0.273051	0.877784	0.69127	0.202645	-0.0920774	-0.157852	-0.01673	0.0633732	-0.0262023	-0.0493252	-0.0147033	0.0261455	0.0554163	0.105189	0.227531
Mc20 d04_3-3	-0.137662	0.240601	0.886876	0.907125	0.510487	0.229006	-0.0726965	-0.359134	-0.318868	-0.0404423	0.110349	0.133268	0.244143	0.393658	0.40761	0.276138	0.137293	0.145157	0.380328	0.518436	0.258894	0.176793	0.119414	0.0623644	0.104478	0.120774	0.0445517	0.0139224	0.021079	-0.0199967	-0.0417735	0.0585939	0.156394	0.128479	0.0593502	0.0245003	0.0306392	0.0230822	-0.0282338	-0.0593373	-0.0594539	-0.133468	-0.192482	-0.0769316	0.108649	0.132839	0.0886022	0.160688	0.296837
Mc20 d05_1-1	-0.544456	-0.439812	-0.290297	-0.221291	-0.289962	-0.219958	-0.0035346	0.0514212	-0.00844203	0.0838916	0.201374	0.10293	0.195641	0.285595	0.132481	0.005222	0.0101462	-0.0131605	0.0621354	0.258086	0.252987	0.0734214	-0.133352	-0.196771	-0.113533	-0.0364291	0.0466058	0.180394	0.257331	0.306708	0.426473	0.386981	0.0686243	-0.11013	-0.0604606	0.0486183	0.21273	0.35014	0.332116	0.203552	0.0973194	0.111719	0.269548	0.308773	-0.00446631	-0.10978	0.0489742	0.149093	0.153611
Mc20 d05_1-2	-0.438963	-0.371238	-0.261223	-0.215376	-0.30009	-0.237155	-0.039955	0.00877006	-0.0761277	-0.0911946	0.0156651	0.098658	0.207652	0.155094	-0.0406406	-0.167225	-0.166288	-0.231709	-0.256048	-0.0939607	0.0929345	0.222572	0.218405	0.249251	0.381297	0.239344	-0.0370958	-0.103149	-0.0261465	0.0733122	0.215665	0.302722	0.0946128	-0.103926	0.0476419	0.402604	0.312607	0.09798	-0.016774	-0.0317143	0.00157649	0.0112942	0.0227251	0.149985	0.520823	0.326299	0.0322715	-0.0587765	-0.0760707
Mc20 d05_1-3	-0.356072	-0.143229	-0.165378	-0.318345	-0.313563	-0.0974244	0.216126	0.374947	0.358939	0.174377	-0.0530427	-0.20859	-0.142712	-0.0186255	-0.0359819	-0.117036	-0.138584	-0.1715	-0.069972	0.230807	0.357033	0.235739	0.0874124	0.095841	0.0637007	-0.0837156	-0.163016	-0.0399555	0.135637	0.212833	0.176077	0.0352648	-0.114238	-0.0505676	0.256314	0.300178	0.175483	0.0599958	-0.0617002	-0.0983528	-0.0840402	-0.0966324	-0.111825	-0.111269	-0.104129	-0.106465	-0.0859433	-0.0405611	-0.0367471
Mc20 d05_2-1	0.405698	0.184974	-0.103918	-0.30557	-0.204331	0.0422945	0.263841	0.2786	0.15728	0.108102	0.249526	0.306457	0.0672308	-0.351118	-0.679169	-0.513844	-0.332727	-0.321382	-0.158272	-0.0291209	-0.149468	-0.254059	-0.116863	0.230973	0.714057	0.913717	0.764033	0.517718	0.257024	0.199906	0.259466	-0.179165	-0.304815	-0.0726733	0.162151	0.3808	0.366989	0.15095	-0.0700133	-0.194296	-0.119741	0.110867	0.504586	0.620775	0.396655	0.394549	0.559546	0.465563	0.176805
Mc20 d05_2-2	0.118422	0.016373	-0.232964	-0.400992	-0.194518	0.254269	0.764254	0.663512	0.335116	0.127019	0.223708	0.510677	0.495999	0.0240186	-0.415041	-0.33726	-0.256709	-0.439086	-0.420065	-0.110966	0.0926487	0.13555	0.149153	0.159691	0.121774	0.211709	0.531569	0.811389	0.957842	6	6	0.000372996	-0.0885452	0.180232	0.203665	0.208871	0.271317	0.226962	0.061298	-0.0276274	0.0958388	0.288122	0.324236	0.221303	0.157223	0.145187	0.17852	0.0906627	-0.00346439
Mc20 d05_2-3	0.152533	0.0410773	-0.113927	-0.200839	-0.109435	0.0163171	0.148977	0.360182	0.718926	1.35255	0.957212	0.740761	0.508905	0.0249988	-0.349204	-0.205332	-0.142124	-0.225004	0.293391	0.935042	0.257106	-0.0596491	-0.0354159	0.151541	0.383811	0.772622	1.00393	0.770378	0.433409	0.093956	-0.183261	-0.407302	-0.242993	0.000558409	0.0993627	0.11306	0.17096	0.407868	0.605434	0.216346	0.0273259	0.0283583	0.083893	0.162893	0.216273	0.163684	0.0194232	-0.0696289	-0.00314327
Mc20 d05_3-1	0.322126	0.439333	0.670261	0.426035	0.0989476	0.0057959	0.0563615	0.208725	0.519557	0.604475	0.238604	0.091257	0.0662242	0.00229112	-0.0883586	-0.0909538	-0.0101909	0.0653545	0.107199	0.0986458	0.0217804	-0.0651017	-0.0585614	0.00290473	0.0359354	-0.053756	-0.198454	-0.00310369	0.148646	0.0255801	-0.116223	-0.193649	-0.198931	-0.133068	-0.0225432	0.0887039	0.170571	0.407213	1.01956	0.972077	0.419694	0.00674918	-0.471409	-0.375585	0.00283325	0.161649	0.108303	0.111993	0.149507
Mc20 d05_3-2	0.177033	0.201412	0.12793	-0.00205601	-0.089552	-0.0765149	0.0131382	0.0520261	0.0383582	0.0617079	0.146174	0.29218	0.368557	0.213643	0.0485673	0.0244175	0.077952	0.0369658	-0.0894444	-0.132602	-0.0972498	-0.0257456	0.0449907	0.0540601	0.0379759	0.0410619	-0.03094	-0.0783645	0.0198851	0.184745	0.372897	0.284736	-0.00838383	-0.246002	-0.352841	-0.260201	-0.166939	-0.0597751	0.129716	0.232697	0.167442	-0.150616	-0.708963	-0.548062	-0.109875	-0.0310313	-0.0730589	-0.0229159	0.0450279
Mc20 d05_3-3	0.254958	0.0587757	-0.180304	-0.151334	0.0245241	0.145266	0.246614	0.255288	0.192675	0.230616	0.346114	0.584902	0.962947	0.613567	0.127475	-0.131061	-0.195746	-0.142871	0.0231971	0.354596	0.520943	0.366905	0.267728	0.113174	-0.0683249	-0.179028	-0.209522	0.0256043	0.25129	0.252824	0.154435	0.0666407	-0.0195374	-0.115249	-0.109698	0.162062	0.359214	0.388934	0.505089	0.515197	0.351557	0.0598553	-0.398881	-0.286224	-0.020742	0.00325326	-0.00479869	0.0714615	0.0899957
Mc20 d06_1-1	-0.292731	-0.185205	-0.0884738	0.102971	0.212789	0.183654	0.163565	0.221274	0.197575	0.0912771	0.00721558	-0.0697813	-0.0770034	0.0483824	0.139201	0.141062	0.161064	0.167895	0.133256	0.156732	0.303316	0.558215	0.520318	0.257348	0.103873	0.102925	0.0862085	0.0556248	0.185427	0.346229	0.402688	0.555295	6	6	6	6	0.49021	0.229846	0.162481	0.106699	0.0212555	-0.0127636	0.117451	0.576454	1.19635	0.359512	0.00644885	-0.0920088	-0.122867
Mc20 d06_1-2	-0.125251	0.0573844	0.0380453	0.0250424	0.0746746	-0.0185763	-0.151008	-0.074957	0.156027	0.251021	0.277693	0.323976	0.167291	-0.00102181	0.0469243	0.209559	0.310387	0.390505	0.428889	0.296018	0.12955	0.0901485	0.178938	0.178172	0.0940584	0.0165455	-0.0822202	-0.0673974	0.111867	0.190082	0.0772562	-0.0587189	0.0716233	0.307367	0.272271	0.201344	0.256079	0.320974	0.272612	0.209813	0.218487	0.199097	0.138241	0.107436	0.114403	0.11048	0.0130663	-0.144224	-0.205014
Mc20 d06_1-3	-0.197846	0.0788633	-0.0243786	-0.0681036	0.0294278	0.11945	0.195368	0.193831	0.155769	0.380045	1.45313	6	0.335264	-0.0176234	-0.0763661	0.0128725	0.127519	0.167776	0.233546	0.560731	1.0791	0.504841	0.202765	0.126025	0.0672315	-0.00901505	-0.0967882	-0.0965514	0.0505353	0.13562	0.0401095	-0.106932	-0.0333697	0.179194	0.32323	0.362803	0.346967	0.298125	0.259506	0.222245	0.106086	0.0345561	0.121689	0.35039	0.628357	0.701208	0.320297	0.0139529	-0.0952769
Mc20 d06_2-1	-0.187253	-0.0764362	0.0516227	0.175973	0.40783	0.520822	0.254555	-0.0264912	-0.111448	0.0285672	0.176253	0.45588	1.01341	1.49275	0.655329	0.208588	-0.0466499	-0.141144	-0.00196887	0.406848	0.727801	0.623307	0.382811	0.273702	0.398671	0.847322	1.5146	0.725074	0.326227	0.183827	0.0877982	0.0622942	0.0545709	0.0319743	0.0369287	0.0801901	0.150163	0.270259	0.438493	0.61401	0.523105	0.329631	0.291459	0.320455	0.261336	0.0700455	-0.0891373	-0.080171	0.0580468
Mc20 d06_2-2	-0.229625	-0.223899	-0.174502	-0.0927258	0.0163515	0.073567	0.0129055	-0.115407	-0.157555	-0.115693	-0.0271122	0.162678	0.318674	0.40627	0.342072	0.162386	0.104455	0.174363	0.262615	0.330601	0.406362	0.245818	0.0192016	-0.0819357	-0.0114599	0.140917	0.202645	0.114466	0.137601	0.335788	0.453398	0.49971	0.600161	0.518881	0.291751	0.159616	0.114619	0.158887	0.239354	0.260099	0.179515	0.100699	0.0226486	-0.0873711	-0.195757	-0.261294	-0.225642	-0.0547361	0.181839
Mc20 d06_2-3	-0.0960535	-0.040127	0.00458154	0.061196	0.183448	0.285166	0.114135	-0.210421	-0.302619	-0.102179	0.0823642	0.284544	0.344109	0.131547	0.0075579	0.108573	0.281331	0.465823	0.49267	0.534539	0.836429	0.804662	0.370097	0.137572	0.101041	0.0677843	-0.0151911	-0.00998757	0.188209	0.417815	0.494897	0.43644	0.412322	0.567465	6	6	1.4614	0.357516	0.16756	0.106269	0.13929	0.129817	0.0948186	0.206017	0.38119	0.281736	0.17644	0.321629	0.436014
Mc20 d06_3-1	-0.0843447	-0.312108	-0.0947221	0.162117	0.299432	0.24622	0.143411	0.194983	0.261219	0.348888	0.569906	0.456715	0.129928	0.0038832	0.0219792	0.0583207	0.107433	0.0759365	-0.0806862	-0.306366	-0.483652	-0.400232	-0.198604	-0.00808615	0.158555	0.244777	0.16547	0.0952931	0.243675	0.966282	6	0.528808	0.278755	0.176319	0.00220379	-0.174693	-0.0222507	0.207681	0.283014	0.348664	0.295654	0.0582495	-0.129373	-0.203302	-0.150827	-0.0294341	0.124579	0.332656	0.626294
Mc20 d06_3-2	-0.306715	-0.417287	-0.109746	0.264806	0.399445	0.166018	-0.0579618	-0.0602082	0.0583878	0.167016	0.293685	0.304194	0.224046	0.357465	0.656912	0.509204	0.39999	0.327342	0.105225	-0.220268	-0.417506	-0.289968	-0.106432	-0.02977	-0.0235007	0.0218463	0.102268	0.126036	0.0456352	-0.0183269	0.0905778	0.245269	0.208128	0.155133	0.128134	-0.028014	-0.111959	-0.00783962	0.104283	0.179567	0.127443	0.028215	-0.0729221	-0.146701	0.0083141	0.399671	0.500801	0.347117	0.342364
Mc20 d06_3-3	-0.304616	-0.404172	0.0040552	0.360063	0.35288	0.0950457	-0.175348	-0.280331	-0.206674	-0.0353039	0.144559	0.114151	-0.0963172	-0.157533	-0.00893239	0.084562	0.100105	0.116797	0.0265363	-0.205304	-0.307298	0.0427231	0.68901	0.663842	0.305889	0.227262	0.294196	0.472416	0.690258	0.438848	0.284724	0.377001	0.29506	0.0679472	-0.152091	-0.269836	-0.0858704	0.0740337	0.0382413	-0.0564391	-0.0463366	0.0485823	0.138721	0.162962	0.190808	0.286818	0.350753	0.278149	0.132065
Mc20 d07_1-1	0.180527	0.0639173	-0.216959	-0.172329	0.115372	0.151158	0.0201257	-0.0460236	0.0152037	0.232669	0.43685	0.277215	0.0648906	-0.0510004	-0.103797	-0.0297745	0.229071	0.584601	0.657916	0.333396	0.0475804	-0.12614	-0.283929	-0.474399	-0.542248	-0.546812	-0.181445	0.134582	0.278102	0.411156	0.349761	0.0775407	-0.0715737	-0.0463115	0.00559802	-0.0169316	-0.0410857	0.0358298	0.0971343	-0.00941932	-0.109133	-0.0644077	0.00366999	0.0840222	0.481274	0.856196	0.314844	0.196459	0.261339
Mc20 d07_1-2	-0.0204325	-0.130479	-0.331476	-0.327944	-0.178697	-0.166806	-0.174646	-0.0256605	0.323702	0.58933	0.532513	0.375449	0.143387	-0.0226443	-0.0551082	0.0786135	0.165285	0.0839624	0.0516502	0.113462	0.179151	0.146538	-0.00867071	-0.205812	-0.30854	-0.516418	-0.383605	-0.0130025	0.249054	0.555869	0.921941	0.797809	0.562045	0.439385	0.54979	1.07937	0.813322	0.338185	0.26094	0.402788	0.44974	0.206281	0.0611847	0.0190482	-0.0127902	-0.17531	-0.303176	-0.163928	0.018904
Mc20 d07_1-3	0.643285	0.222348	-0.106619	-0.109393	0.0956349	0.170233	0.20131	0.34706	0.447632	0.443368	0.429033	0.363845	0.306702	0.24256	0.0574564	-0.0425016	0.0504467	0.126039	0.18017	0.252539	0.266742	0.181391	0.0169739	-0.172357	-0.309918	-0.48048	-0.226991	0.194003	0.396825	0.361645	0.0989763	-0.0951992	-0.0963	0.0114745	0.0742803	0.0376789	-0.019431	0.0581508	0.221361	0.176458	0.0385934	0.0853397	0.137881	-0.0515195	-0.267646	-0.303773	-0.19927	0.0777235	0.23775
Mc20 d07_2-1	-0.167934	-0.176101	-0.0702983	0.0854908	0.0771049	-0.0828786	-0.198584	-0.137302	0.0379343	0.202968	0.128844	-0.159261	-0.290091	-0.28556	-0.351357	-0.172687	0.0280249	0.213738	0.637423	6	0.778753	0.408858	0.302004	0.0650724	-0.0871554	0.0439249	0.349047	0.82357	0.673495	0.264278	-0.0667836	-0.217668	-0.0530294	0.0802683	0.00234184	-0.0429181	0.0112942	0.0975247	0.266819	0.384413	0.26167	0.116779	0.121786	0.184802	0.178111	0.106202	0.0581993	0.0592338	0.104285
Mc20 d07_2-2	-0.0900896	0.334846	0.498613	0.636316	0.974061	0.802506	0.306525	0.103817	0.0885724	0.101659	-0.0129057	-0.210857	-0.321038	-0.365906	-0.224364	0.69871	1.31012	0.479328	0.0683527	-0.0793963	-0.0601776	0.0274976	0.120836	0.231597	0.432622	0.652009	0.516927	0.219532	0.00621955	-0.148747	-0.359176	-0.389315	-0.201626	-0.16012	-0.146064	0.000658313	0.127342	0.111714	0.0777894	0.133278	0.214914	0.279125	0.251356	0.155344	0.0288968	-0.100874	-0.152922	-0.108941	-0.0425642
Mc20 d07_2-3	0.406242	0.749587	0.403003	0.087051	0.00345548	0.0075083	-0.039271	-0.0654312	-0.0209648	0.00490762	0.0340163	0.100396	0.00924154	-0.215747	-0.346454	-0.0979578	0.106959	0.267225	0.511543	0.614571	0.253952	0.144551	0.193174	0.166843	0.0708255	0.0789555	0.231179	0.498043	0.421406	0.229458	0.222311	0.422075	0.352656	0.33456	0.299518	0.290458	0.426408	1.09851	6	0.935081	0.462268	0.213904	0.179546	0.186149	0.142516	0.116949	0.0625848	0.0544849	0.169872
Mc20 d07_3-1	0.134355	-0.0662295	-0.225232	-0.196293	-0.114127	-0.122569	-0.10287	0.0136013	0.0588257	-0.018972	-0.125841	-0.115564	0.061586	0.253288	0.191642	0.0797225	0.156092	0.26746	0.401835	0.694659	0.66832	0.469544	0.41447	0.289712	0.121157	0.141079	0.188868	0.194806	0.217318	0.216725	0.166423	0.101086	0.0703828	0.109504	0.168949	0.191148	0.281912	0.533741	0.918519	0.715368	0.34096	0.0966628	-0.133539	-0.384518	-0.43993	-0.298287	-0.131685	0.0275556	0.0930488
Mc20 d07_3-2	0.0251291	-0.0827867	-0.271919	-0.321267	-0.271175	-0.212312	-0.0511209	0.192454	0.21107	0.0414683	-0.117086	-0.142189	-0.0421399	0.0603585	0.0409145	-0.000963958	0.0728442	0.0894199	-0.0116152	-0.0655379	0.0078849	0.11831	0.194406	0.0521708	-0.173497	-0.148364	0.0174678	0.152701	0.228538	0.334528	0.452895	0.406676	0.244924	0.190766	0.250224	0.37416	0.302443	0.110484	0.0696285	0.348369	0.77701	0.494003	0.100664	-0.154087	-0.182852	-0.0329593	0.108295	0.120284	0.0399435
Mc20 d07_3-3	0.116861	-0.0172001	-0.11144	-0.112352	-0.0412037	-0.0263144	-0.0737058	-0.00992088	0.149228	0.338093	0.4054	0.183744	0.00686086	-0.0374232	-0.0546726	-0.0851706	-0.025465	0.136531	0.281813	0.25485	0.105953	-0.0333232	-0.128815	-0.138932	0.00277158	0.305391	0.341932	0.231495	0.176613	0.216175	0.355202	0.525972	0.40717	0.258431	0.213979	0.218015	0.232644	0.275039	0.327183	0.412395	0.423955	0.212822	-0.106406	-0.404936	-0.411899	-0.139697	0.128356	0.2334	0.163858
Mc20 d08_1-1	0.0386722	0.0780164	0.165252	0.193388	0.0768168	0.0945381	0.387732	0.689091	0.612701	0.317482	0.0418515	0.000989427	0.0871267	0.186032	0.213091	0.146636	0.037044	-0.000465905	0.0158197	0.0083607	-0.0358095	-0.0125185	0.0539264	0.0772431	0.107595	0.190148	0.292433	0.269089	0.0903051	-0.0851581	-0.168855	-0.0984159	0.0862823	0.397649	1.20761	1.4799	0.537348	0.251808	0.281777	0.4665	0.494828	0.428385	0.36247	0.187242	0.00393246	0.127062	0.325258	0.0837634	-0.0576422
Mc20 d08_1-2	-0.197589	-0.0940414	0.0475136	0.186033	0.450371	0.617548	0.31711	0.192174	0.181675	0.203555	0.308769	0.30036	0.255307	0.549718	6	0.869808	0.130553	0.0954242	0.28284	0.41623	0.271958	0.0898995	0.125806	0.176492	0.209427	0.240741	0.20679	0.124947	0.0344213	-0.0485527	-0.0333999	0.105026	0.19583	0.195961	0.196714	0.262188	0.365408	0.387388	0.183809	0.0970179	0.180784	0.352425	0.405067	0.140622	-0.0154269	0.176953	0.358684	0.153856	0.127047
Mc20 d08_1-3	-0.111383	0.0262402	0.342471	0.825083	0.488845	0.150013	0.165465	0.259147	0.0694709	-0.216222	-0.308495	-0.240518	-0.116103	0.0411707	0.140486	0.152626	0.0606246	0.0591734	0.232268	0.296744	-0.0461001	-0.270796	-0.185313	-0.0693277	-0.00457964	0.0241536	-0.00836901	-0.0439478	-0.0341782	-0.0779213	-0.0918186	0.0402562	0.0696347	0.0219809	0.0764331	0.21558	0.260194	0.205188	0.239943	0.377595	0.36874	0.283034	0.164653	0.0210638	-0.107858	-0.156276	-0.120294	-0.0641621	-0.0228446
Mc20 d08_2-1	0.148974	0.314946	0.284668	0.223524	0.435482	0.724369	0.395171	-0.394162	-0.530023	-0.158338	0.184497	0.248053	-0.114161	-0.356414	-0.22892	0.02339	0.272735	0.3271	0.211207	0.327508	0.723012	0.508517	0.338695	0.292948	0.271351	0.251752	0.188752	0.0984908	0.0563005	0.157661	0.350923	0.316175	0.229804	0.123924	0.128142	0.441039	0.644576	0.575081	0.503233	0.434783	0.390305	0.320939	0.148624	-0.0360053	-0.0922043	-0.000922786	0.20521	0.351259	0.236126
Mc20 d08_2-2	0.606453	0.750106	0.699584	0.632783	0.480648	0.301498	0.0389144	-0.360758	-0.188431	0.289324	0.228996	0.0106821	-0.127	-0.149752	-0.0320853	0.0360751	0.0491387	0.0891495	0.1282	0.0430377	0.0319243	0.14167	0.164296	0.144864	0.184335	0.25721	0.306528	0.216288	0.0438494	-0.0621306	-0.0412126	0.0460065	0.109813	0.133064	0.161257	0.25584	0.340003	0.378441	0.296977	0.120886	0.0303732	0.0881723	0.274797	0.397851	0.307609	0.233845	0.29127	0.483369	0.606243
Mc20 d08_2-3	0.563685	0.420755	0.341033	0.402823	0.702237	0.583367	0.0105999	-0.60546	-0.584828	-0.228136	-0.166912	-0.26199	-0.360708	-0.356038	-0.10174	0.194238	0.388012	0.464639	0.341861	0.0913508	0.0475983	0.143983	0.0838252	-0.0101074	0.0254442	0.113688	0.127893	0.0957768	0.110323	0.175892	0.234759	0.349562	0.408069	0.243378	0.0720218	0.184607	0.280142	0.200092	0.077918	-0.0366969	-0.0929984	-0.0267667	0.162482	0.409294	0.47671	0.328582	0.243055	0.275092	0.261812
Mc20 d08_3-1	-0.000218267	-0.0610215	-0.0198117	0.0443663	-0.0358573	-0.0833817	0.114889	0.433689	0.664055	0.572175	0.417951	0.316263	0.329055	0.202146	-0.0193619	-0.0581955	0.0253763	0.00624303	-0.0431045	-0.0362196	-0.0977267	-0.210774	-0.27962	-0.168639	0.0256769	0.0845127	0.104765	0.3131	0.334101	0.171663	0.109609	0.163658	0.276292	0.313024	0.0926121	-0.0135904	0.0637743	0.0761088	-0.000170193	0.0588596	0.118895	-0.17595	-0.257528	-0.143697	-0.132173	-0.20737	-0.181908	-0.154689	-0.241202
Mc20 d08_3-2	-0.0328631	-0.219278	-0.155767	0.0969702	0.450168	0.912225	0.740062	0.517243	0.355235	0.436714	0.590844	0.517297	0.440293	0.444723	0.21958	0.0791616	0.128884	0.208791	0.220372	0.124229	-0.0222511	-0.220115	-0.387227	-0.326145	-0.136986	0.0123715	0.131998	0.248887	0.297177	0.349065	0.509056	1.16008	1.18936	0.16996	-0.142153	-0.0663112	0.0483215	0.0224889	0.0641442	0.284169	0.312197	-0.019743	-0.0163862	0.0343721	-0.141854	-0.284221	-0.237994	-0.212055	-0.183662
Mc20 d08_3-3	0.445866	0.290985	0.376674	0.536765	0.564077	0.471035	0.331653	0.147539	0.00337622	0.0262517	0.0951943	0.0632536	0.155704	0.514985	0.927563	0.769957	0.664517	0.712117	0.536347	0.315441	0.292814	0.158386	-0.068241	-0.0149821	0.207512	0.37387	0.433438	0.646066	0.704433	0.507325	0.293295	0.0860881	0.0117304	0.0768675	0.227574	0.367418	0.426271	0.395191	0.405682	0.350013	-0.0369869	-0.376216	-0.302584	-0.1943	-0.269113	-0.283325	-0.0488079	0.00605454	-0.185378
Mc20 d09_1-1	0.195471	0.102785	0.0781444	0.118323	0.138309	0.0646267	-0.0600747	-0.0776092	-0.0978101	-0.0907968	0.113634	0.263014	0.126407	-0.247965	-0.415358	-0.259009	-0.08761	-0.0199292	0.123558	0.285899	0.274509	0.0976405	-0.0747117	-0.0656694	0.0481718	0.0650435	0.0453296	0.163485	0.26902	0.197022	0.0413161	0.0083919	0.034877	0.0872727	0.166578	0.153161	0.110907	0.208451	0.422519	0.519748	0.461666	0.378778	0.194401	0.119143	0.415673	0.744884	0.697515	0.553527	0.385217
Mc20 d09_1-2	0.543126	0.815413	0.624911	0.517386	0.479949	0.233596	-0.0463453	-0.0878659	-0.0529499	0.063076	0.469132	0.898439	0.382929	-0.184865	-0.238604	0.0393918	0.0859894	-0.0116398	0.0772284	0.235092	0.263858	0.171466	0.0723387	0.0362372	0.020132	0.0416718	0.191438	0.523382	0.669485	0.317443	-0.117185	-0.183216	0.0504357	0.106457	0.036873	0.041571	0.236891	0.668917	0.660817	0.45969	0.400664	0.210895	-0.0210074	-0.0513734	0.190749	0.441817	0.562953	0.532025	0.283765
Mc20 d09_1-3	0.319441	0.525547	0.872573	1.52723	0.913672	0.423046	0.148005	0.0336599	-0.0526843	-0.0370169	0.148059	0.201639	0.0110589	-0.254365	-0.249792	-0.0764448	-0.0524342	-0.0315537	0.155633	0.387599	0.442205	0.237691	0.0164607	-0.0384999	0.0469753	0.176482	0.132001	0.0509819	0.026872	-0.0600776	-0.256209	-0.258501	-0.035476	0.0850243	0.0841003	0.0627537	0.0712485	0.136589	0.221386	0.284443	0.397209	0.443561	0.160442	-0.0635142	-0.0219198	0.142932	0.354402	0.542175	0.319804
Mc20 d09_2-1	0.0842945	-0.0890472	-0.141359	-0.0907189	-0.171121	-0.270066	-0.201245	0.0281922	0.254716	0.415368	0.459775	0.255489	0.108998	0.154566	0.2936	0.347794	0.327925	0.308309	0.228549	0.191006	0.166866	-0.012905	-0.120367	-0.0547618	0.0104688	0.132021	0.175249	0.0127745	0.0244153	0.257516	0.415019	0.252768	-0.0657974	-0.343993	-0.29888	0.041859	0.225218	0.265645	0.162643	-0.0203729	-0.00303156	0.0630653	0.0685621	0.126905	0.239055	0.189779	0.0619844	0.0348693	-0.00530147
Mc20 d09_2-2	-0.114019	-0.267557	-0.202246	-0.103317	-0.274061	-0.414565	-0.31988	-0.0651667	0.159296	0.354464	0.735839	6	0.945726	0.273303	0.092817	-0.0152204	-0.100869	-0.0292012	0.0916438	0.21082	0.284718	0.242221	0.199387	0.133307	0.0564886	0.132125	0.309815	0.294618	0.237289	0.202636	0.0831644	-0.0449607	-0.138078	-0.191875	0.0561189	0.540139	0.658236	0.359745	-0.00554019	-0.0473854	0.159981	0.292984	0.267208	0.173952	0.11129	0.0374784	-0.129928	-0.292516	-0.290154
Mc20 d09_2-3	0.36666	0.241749	0.0249518	-0.05578	0.0179434	0.20651	0.187715	0.254679	0.433663	0.511524	0.382086	0.562193	0.949298	0.773486	0.507691	0.302739	0.163749	0.188053	0.235351	0.311009	0.318495	0.158091	-0.051532	-0.172331	-0.197583	-0.0752965	0.0292522	-0.130516	-0.238128	-0.234415	-0.266431	-0.279069	-0.168939	-0.000768909	-0.00443587	-0.00405628	0.0319728	0.0439683	0.0178476	0.0794915	0.192101	0.211568	0.148536	0.156222	0.217621	0.125334	-0.0602251	-0.134856	-0.115018
Mc20 d09_3-1	0.458752	0.399295	-0.0208131	-0.516794	-0.291938	0.102316	0.334277	-0.0395461	-0.248717	-0.113341	0.0744331	0.174425	0.150488	0.120843	0.118989	0.21762	0.43502	0.629731	0.357202	0.0835251	0.0591532	0.125694	0.152475	0.132163	0.268184	0.436304	0.31786	0.128839	0.0697582	0.0829374	0.0881871	0.144224	0.273584	0.250949	-0.0366058	-0.229326	-0.134838	0.0124923	0.162828	0.229983	0.0631957	-0.00470216	0.146645	0.321679	0.239833	0.0691812	0.10035	0.319213	0.544707
Mc20 d09_3-2	0.175918	0.0602469	-0.184677	-0.514612	-0.24728	0.0270659	0.0255023	-0.0947482	0.144444	0.781014	1.78755	0.710137	0.26604	0.0606818	0.0188504	0.136292	0.185146	0.148188	0.135647	0.209749	0.31315	0.440882	0.487907	0.425344	0.482826	0.559999	0.47313	0.289689	0.130902	0.0456353	0.01638	0.0787439	0.209825	0.240795	0.100032	-0.0344776	0.0728474	0.325531	0.645149	0.705978	0.307694	0.00599672	-0.0498742	0.0677041	0.15035	0.0786167	0.152356	0.378191	0.44554
Mc20 d09_3-3	0.355883	0.334211	0.0871089	-0.109076	0.164683	0.057191	-0.197389	-0.361472	-0.145185	0.134854	0.271901	0.356027	0.553307	0.848447	0.430726	0.237272	0.194766	0.160669	0.226371	0.421737	0.391749	0.284612	0.202413	0.169317	0.239376	0.338823	0.425504	0.518554	0.505583	0.419407	0.428752	0.505272	0.440435	0.305534	0.11334	-0.0782565	-0.0203209	0.104169	0.122713	0.0966178	0.119344	0.210395	0.330662	0.356054	0.215285	0.0631589	0.0972135	0.207506	0.310818
Mc20 d10_1-1	0.180843	-0.0313961	-0.187213	-0.25043	-0.277353	-0.174334	-0.0921098	-0.103796	-0.155227	-0.298503	-0.533144	-0.525645	-0.371539	-0.123311	0.135688	0.26581	0.307604	0.197812	-0.0229079	-0.0742097	-0.109953	-0.207707	-0.162075	0.065735	0.105959	0.000806034	0.041153	0.245587	0.411701	0.368352	0.288483	0.221455	0.168307	0.141818	0.129254	0.112201	0.121469	0.157297	0.179385	0.160219	0.15808	0.246326	0.156377	-0.207177	-0.232771	0.214335	0.537443	0.518799	0.485196
Mc20 d10_1-2	0.169399	0.0858736	-0.0609896	-0.21971	-0.325355	-0.206691	-0.0252878	0.115248	0.213286	0.0736503	-0.355739	-0.587574	-0.520028	-0.196358	0.0723772	0.0245811	-0.10257	-0.142477	-0.0804846	-0.0803359	-0.0931386	-0.0683915	0.0194184	0.0601882	0.0226939	-0.0158582	-0.0028109	0.0779948	0.23589	0.491452	0.614844	0.468945	0.447238	0.714715	0.618693	0.284099	0.254949	0.396471	0.328849	-0.0148817	-0.210121	-0.268912	-0.313543	-0.413816	-0.27997	0.209887	0.47355	0.375211	0.275075
Mc20 d10_1-3	0.208512	0.134722	0.0757602	-0.0429002	-0.118766	-0.0541103	-0.0316543	-0.0153963	0.0685799	0.0984649	0.057736	-0.139267	-0.200741	0.153665	0.620252	0.484901	0.174235	0.0174639	0.244258	1.53364	6	0.428829	0.0924221	0.0802367	0.0943614	0.25266	0.450258	0.364731	0.375779	0.556261	0.550952	0.36836	0.25482	0.237855	0.271426	0.369401	0.343816	0.0767933	-0.131652	-0.115451	-0.00531635	-0.101738	-0.259169	-0.338328	-0.257825	0.0195975	0.264293	0.386917	0.420232
Mc20 d10_2-1	-0.14005	-0.32207	-0.52238	-0.461407	-0.203267	-0.0299815	-0.00347569	-0.0278035	0.13578	0.443272	0.830207	1.69513	1.13607	0.58273	0.326558	0.0217702	-0.261238	-0.242409	-0.063938	0.0242978	-0.00194707	0.00502608	0.0511987	0.0230943	-0.0587786	-0.0775002	-0.0688958	-0.0971244	-0.224476	-0.301271	-0.173446	-0.024418	0.102436	0.200526	0.196159	0.145089	0.19108	0.35425	0.516812	0.550226	0.54765	0.632832	0.70557	0.532633	0.341766	0.225841	0.242344	0.359714	0.412127
Mc20 d10_2-2	-0.0690646	-0.277694	-0.487136	-0.229149	0.289966	0.39588	0.245574	0.0661371	0.0567265	0.300028	0.568592	0.619458	0.593916	0.577717	0.361194	0.117364	-0.0522266	-0.0221686	0.0514639	0.0840481	0.096808	0.132276	0.12309	0.0244629	-0.0313148	-0.0792264	-0.139559	-0.180125	-0.26194	-0.188517	0.2124	0.30199	0.0500782	-0.0298452	0.213153	1.07446	1.03455	0.317446	0.1207	0.0932411	0.145648	0.21313	0.228177	0.269012	0.385945	0.38335	0.185363	0.0991722	0.187481
Mc20 d10_2-3	-0.169139	-0.344246	-0.500236	-0.306478	0.0250937	0.139018	0.103969	0.00211321	0.0257599	0.181589	0.226933	0.186032	0.22985	0.426332	0.530534	0.280896	-0.0758262	-0.162162	-0.108869	-0.0909618	-0.0551898	-0.0342826	-0.146618	-0.252105	-0.141993	0.0236966	0.0562893	-0.0383602	-0.289816	-0.415714	-0.266677	-0.151308	-0.122135	-0.0363543	0.188	0.434097	0.382696	0.215665	0.157323	0.196167	0.20239	0.0403567	-0.0825942	0.0461663	0.194828	0.202581	0.266007	0.484507	0.745145
Mc20 d10_3-1	-0.0427133	-0.365804	-0.41827	-0.257448	-0.0181952	0.188842	0.292485	0.349393	0.376165	0.318593	0.0909474	-0.0865861	0.148614	0.158034	0.0260777	-0.0590316	-0.166795	-0.209624	-0.0321562	0.140543	0.0398411	-0.213255	-0.285873	-0.0935143	0.10948	0.222012	0.222641	0.173075	0.104505	-0.0222017	-0.0577508	0.155461	0.327692	0.321515	0.264573	0.19028	0.258168	0.613951	0.884091	0.937364	0.747601	-0.0583166	-0.193866	-0.0600134	0.0953738	0.0966536	0.0437032	0.00747053	-0.0417481
Mc20 d10_3-2	-0.284136	-0.291187	-0.147491	-0.0130503	0.107173	0.301005	0.494439	0.525228	0.414474	0.172685	-0.212386	-0.449517	-0.124483	0.276116	0.466686	0.354335	0.0462483	-0.0764749	0.0881877	0.165961	0.0571885	-0.127015	-0.171361	0.0226794	0.19008	0.206836	0.172368	0.183334	0.146966	0.00964609	-0.0270349	0.139719	0.238263	0.176625	0.00466437	-0.1578	-0.169882	-0.11421	-0.166144	-0.314773	-0.412985	-0.329457	-0.0207257	0.353237	0.562772	0.356901	0.157189	0.0812547	0.0861417
Mc20 d10_3-3	-0.236931	-0.339776	-0.432661	-0.307785	0.0340267	0.488426	0.616161	0.458399	0.234716	0.0256817	-0.193061	-0.413453	-0.248408	0.00596785	0.0992515	0.00570305	-0.185633	-0.292356	-0.180994	-0.0800912	-0.126946	-0.26806	-0.232517	0.0239945	0.181857	0.217532	0.171337	0.0578019	-0.00985104	0.0321927	0.173581	0.26501	0.262437	0.330785	0.51881	0.319273	-0.0232673	-0.122471	-0.18038	-0.266129	-0.261764	-0.0263263	0.432231	0.665858	0.581258	0.481107	0.39417	0.206538	0.0520426
Mc20 d11_1-1	-0.210444	-0.330464	-0.244303	0.0147548	0.154413	0.0609189	-0.0552963	-0.0507802	0.0489179	0.169456	0.208852	0.207458	0.397922	0.722842	0.620726	0.320201	0.168247	0.0525722	-0.145433	-0.334536	-0.475894	-0.411725	-0.165941	-0.0118316	0.0256632	-0.00884023	-0.154364	-0.432985	-0.547189	-0.270886	0.0876536	0.357386	0.353794	0.146931	-0.107316	-0.125873	0.0689643	0.142018	0.0582446	-0.105649	-0.246404	-0.155441	0.1097	0.162941	0.120769	0.131766	0.291413	0.533125	0.480911
Mc20 d11_1-2	-0.0681059	-0.253597	-0.272951	0.0545498	0.400438	0.289652	0.0242854	-0.0848352	-0.0207309	0.178708	0.451191	0.560203	0.472863	0.501772	0.618819	0.638221	0.492369	0.284732	0.000264014	-0.178201	-0.277544	-0.217166	-0.00655774	0.166547	0.347159	0.534215	0.477384	0.251269	0.000878448	-0.0574456	0.0332777	0.206561	0.326296	0.221147	-0.0640864	-0.180659	-0.0516514	0.0219595	-0.0482841	-0.188816	-0.317663	-0.248407	0.0913555	0.347701	0.349608	0.201897	0.0594119	0.0647307	0.164242
Mc20 d11_1-3	-0.0997056	-0.226181	-0.236427	-0.112359	0.0365935	0.13776	0.136984	0.063664	0.0182692	0.0213972	0.065021	0.138332	0.245067	0.276791	0.225466	0.21848	0.31989	0.263776	-0.107185	-0.260215	-0.276642	-0.190323	0.153277	0.537176	0.383889	0.116803	-0.11491	-0.389294	-0.459776	-0.167945	0.144614	0.466534	0.617922	0.35127	0.0349469	-0.00933344	0.188195	0.401073	0.588482	0.426223	0.185196	0.182166	0.363387	0.383812	0.237838	0.0710396	0.0126825	0.055445	0.0844769
Mc20 d11_2-1	-0.0826864	-0.193998	-0.186762	-0.0609008	0.0197371	0.123312	0.153684	0.128291	0.187009	0.38708	0.561017	0.676752	0.551464	0.279164	0.17757	0.366064	0.702593	0.750832	0.404953	0.122747	-0.00819595	-0.0295919	0.0775901	0.21894	0.181352	-0.0178692	-0.142776	0.0130105	0.177351	0.21341	0.216028	0.27313	0.175622	0.056706	-0.0806248	-0.216038	-0.199114	-0.119961	-0.119186	-0.128125	-0.105163	-0.0797296	-0.0422195	0.0792619	0.179281	0.125568	-0.024097	0.197698	0.360436
Mc20 d11_2-2	0.597589	0.104501	-0.151397	-0.0331781	0.122402	0.255992	0.393171	0.467361	0.497482	0.53596	0.466957	0.373958	0.386517	0.531408	0.725673	0.694875	0.518051	0.323414	0.109616	-0.058867	-0.120536	-0.090188	-0.0323917	0.00349188	-0.0111409	-0.0652245	0.0855536	0.479758	0.456729	0.289078	0.135713	0.107967	0.236054	0.160062	-0.0863598	-0.235565	-0.247142	-0.178598	0.0557356	0.233816	0.0733695	-0.133181	-0.200236	-0.0936758	0.0265494	-0.0866037	-0.343027	0.00830152	0.675681
Mc20 d11_2-3	0.218431	-0.0307215	-0.197223	-0.17952	-0.10952	0.0937775	0.325328	0.451318	0.431344	0.283253	0.224447	0.194993	0.0772741	-0.0186386	0.0574277	0.275372	0.370251	0.464017	0.50174	0.067273	-0.240491	-0.363282	-0.335525	-0.107442	0.0765049	0.0128442	-0.0185553	0.284762	0.365506	0.174002	-0.0335355	-0.154501	-0.106869	-0.0340418	-0.0801958	-0.189318	-0.192203	-0.161439	-0.132418	-0.0931924	-0.0675454	-0.022741	0.0999037	0.249164	0.176606	-0.0665543	-0.339395	-0.195772	0.0997062
Mc20 d11_3-1	0.246806	0.15787	-0.0539186	-0.226994	0.00980304	0.270936	0.256782	0.132757	-0.0109397	-0.0547062	0.0275238	0.127088	0.133517	0.0489318	0.0351801	0.124804	0.187967	0.22397	0.21118	0.0811986	0.00794485	0.0139646	0.0487802	0.059655	0.0731479	0.0548005	-0.029524	-0.0621698	0.0330133	0.143393	0.0461142	-0.119895	-0.132911	-0.0743571	0.0325857	0.0888488	0.045806	-0.0764355	-0.250436	-0.248239	-0.0099649	0.0686452	0.0141302	-0.0865188	-0.0821348	0.115582	0.327799	0.346623	0.266508
Mc20 d11_3-2	0.213661	-0.0162355	-0.217974	-0.32962	-0.0691525	0.157252	0.153539	0.0922031	0.0924187	0.14455	0.119409	0.126975	0.160193	0.0994928	-0.0108686	-0.00192692	0.0516353	0.0794451	0.17407	0.247213	0.154375	-0.0322819	-0.167178	-0.0283292	0.177355	0.212546	0.11889	0.101079	0.105298	-0.0175221	-0.140475	-0.034392	0.122876	0.191578	0.393262	0.480141	0.295661	0.112389	-0.100361	-0.161209	0.0134532	0.0394238	-0.0039446	-0.00393234	0.101101	0.351376	0.449149	0.24823	0.0268807
Mc20 d11_3-3	0.264837	0.13888	-0.0184371	-0.107749	0.170707	0.357498	0.330728	0.305458	0.190047	0.00547107	0.0793965	0.267774	0.27475	0.0744745	-0.00209167	0.18292	0.483392	0.481181	0.26347	0.203039	0.19233	0.127619	0.175464	0.439118	0.505007	0.376868	0.294226	0.405946	0.680097	6	6	0.897444	0.2062	0.121207	0.0848972	0.088801	0.0754163	-0.00139472	-0.17817	-0.289899	-0.121906	0.0267457	-0.0182408	-0.194418	-0.242459	-0.0852148	0.0931668	0.062227	-0.148533
Mc20 d12_2-1	0.280141	0.069416	-0.00742874	0.0283638	0.145571	0.275209	0.278319	0.156076	0.0480209	0.0405196	0.138694	0.263148	0.213827	0.0412124	0.0502235	0.192401	0.166686	0.0419492	-0.00510155	0.0103476	0.075476	0.126501	0.0913452	-0.094405	-0.343047	-0.346069	-0.150965	-0.0964917	-0.0284609	0.0864554	0.111513	0.0661721	0.101704	0.262379	0.250968	0.0572658	-0.106019	-0.0239218	0.228112	0.346628	0.2878	0.11331	-0.101602	-0.371511	-0.601466	-0.52374	-0.314677	-0.0663491	0.0854725
Mc20 d12_2-2	0.171035	0.27419	0.304182	0.321404	0.430321	0.459244	0.322816	0.129351	-0.0161207	0.00103963	0.118675	0.2035	0.256738	0.300611	0.297619	0.165358	-0.00902626	-0.0481984	0.0938231	0.213497	0.226436	0.242846	0.263127	0.22042	0.0453996	-0.00462016	0.205355	0.356962	0.384841	0.385904	0.324428	0.184558	0.149346	0.392096	0.593077	0.519649	0.362587	0.249728	0.288527	0.318707	0.210354	0.0684062	-0.0115593	-0.189002	-0.482855	-0.479001	-0.247664	0.0759701	0.274314
Mc20 d12_2-3	0.881429	0.437677	0.503902	0.71166	0.6858	0.643847	0.575476	0.374245	0.219424	0.215206	0.252819	0.297396	0.423686	0.833731	6	1.33466	0.455603	0.142278	0.0170241	-0.0281839	-0.0251005	-0.0367899	-0.0608548	-0.151719	-0.280463	-0.157751	0.0302763	-0.0222059	0.0250335	0.208137	0.26116	0.111742	0.0095871	0.139107	0.391027	0.436451	0.131731	-0.130704	-0.0973649	0.0967197	0.288724	0.276881	0.176074	0.03805	-0.264737	-0.364457	-0.234191	0.120709	0.465289
Mc20 d12_3-1	0.455368	0.295637	0.0346688	-0.226714	-0.19909	0.0395764	0.11752	0.0810596	0.096662	0.292633	0.427205	0.257631	0.0866536	0.0835038	0.280937	0.375473	0.27973	0.190751	0.25583	0.336035	0.261639	0.160014	0.209485	0.295109	0.325378	0.366787	0.268317	0.160251	0.19627	0.146665	0.065188	0.0420063	0.0665155	0.0974498	0.0906366	0.0947251	0.240586	0.495641	0.388005	0.041911	-0.165452	-0.267298	-0.213874	0.024885	0.402226	0.679009	0.248751	-0.0516318	-0.152783
Mc20 d12_3-2	-0.283054	-0.396135	-0.404534	-0.56058	-0.488875	-0.145101	0.0636473	0.0476993	-0.0433187	-0.00715291	0.189498	0.800985	6	6	0.31029	0.111997	-0.0462543	-0.142068	-0.0437232	0.0941574	0.0470023	-0.00857616	0.144854	0.440879	0.663377	0.460253	0.0978073	0.0762412	0.239436	0.316131	0.272728	0.182024	0.124685	0.103956	0.0872961	0.0531845	0.0819745	0.181163	0.213972	0.194916	0.277706	0.203578	-0.0862261	-0.0858496	0.0653163	0.31323	0.499695	0.320772	0.129317
Mc20 d12_3-3	-0.127357	-0.206915	-0.255012	-0.326612	-0.00214911	0.527148	0.48153	0.182756	0.0386433	0.205738	0.509316	0.407451	0.0551205	-0.116759	0.05298	0.374767	0.460026	0.207339	0.0555976	0.0677955	0.123745	0.186668	0.277525	0.316407	0.191424	-0.0355777	-0.11892	0.193348	0.855827	1.24364	0.730691	0.407534	0.25684	0.219725	0.262509	0.381704	0.666463	1.00905	0.807539	0.488915	0.300652	0.144633	-0.0513772	-0.0800961	-0.0256108	0.082696	0.260487	0.415161	0.359212
Mc30 d01_1-1	0.278921	-0.447424	-0.447424	-0.447424	-0.503118	-0.503118	-0.504436	0.0943332	0.228285	0.232889	0.259884	0.316648	0.203634	0.0667345	0.0657996	0.122733	0.0656569	-0.229661	-0.229661	-0.44901	-0.227978	0.166638	0.517701	0.447282	0.272805	0.203224	0.18233	0.132654	0.115726	0.0405484	-0.0169263	0.0875205	0.310761	0.519208	0.52711	0.306526	0.204128	0.249908	0.345861	0.435492	0.444453	0.321274	0.144734	0.0386609	-0.00931905	-0.0633532	-0.0729041	0.0558	0.157092
Mc30 d01_1-2	0.0779322	0.0590713	-0.145348	-0.604078	-0.518775	0.0150712	0.154525	0.135822	0.0863181	0.100519	0.197294	0.0330858	-0.18787	-0.279653	-0.330474	-0.439005	-0.361752	-0.0956353	0.282546	1.7027	6	0.619448	0.204006	-0.0678888	-0.199702	-0.114325	-0.0272391	0.0155432	0.028655	0.0137728	0.0191522	-0.00397692	0.074386	0.509121	0.761731	0.393247	0.185653	0.16131	0.179785	0.210932	0.253979	0.178497	-0.0411519	-0.0841892	0.136824	0.303302	0.310216	0.220095	0.0795448
Mc30 d01_1-3	-0.114641	-0.151114	0.0306722	0.244122	0.188112	-0.0829285	-0.260663	-0.208127	-0.0603255	0.0787555	0.181415	0.202995	0.134411	0.0563463	0.0352609	-0.0235693	-0.0714504	-0.0148783	0.0163576	-0.0472856	-0.123825	-0.169117	-0.147353	-0.0286692	0.0692368	0.00944403	-0.305709	-0.381789	-0.173455	-0.154524	-0.147377	0.0345753	0.164267	0.125107	-0.0159282	-0.112482	-0.0289649	0.208009	0.225399	0.0675366	-0.033261	-0.0190538	0.0567813	-0.0763903	-0.279516	-0.295285	-0.154832	-0.0940587	-0.0865998
Mc30 d01_2-1	-0.100778	0.152833	0.465363	0.349183	0.0823114	-0.0828779	-0.111005	-0.0971498	-0.0346183	0.0272442	0.00841298	-0.0466829	-0.0750369	-0.0288871	0.112783	0.167906	0.19165	0.102543	-0.0407876	-0.00746676	0.235849	0.341269	0.124364	0.0377468	0.0558306	0.0902136	0.186461	0.219924	-0.0553884	-0.34845	-0.271735	-0.0106019	0.113251	0.00552877	-0.190075	-0.319196	-0.39121	-0.197874	0.0626933	0.134158	0.0818432	0.0550586	0.154761	0.253209	0.188729	0.138285	0.207411	0.270392	0.178884
Mc30 d01_2-2	0.0866056	0.275554	0.395122	0.286253	0.130156	0.264564	0.57479	0.572582	0.28708	0.0636462	0.0159149	0.0966495	0.132332	0.0996531	0.116068	0.0884532	-0.10327	-0.136698	0.0638044	0.233039	0.353887	0.419687	0.240146	0.204815	0.265406	0.297976	0.364882	0.462399	0.380027	0.41608	0.474528	0.286002	0.137922	0.110986	0.0954204	0.105653	0.195874	0.324813	0.319725	0.189012	0.151039	0.173123	0.153314	0.090612	0.0735649	0.0313066	-0.0334549	-0.0401491	0.0381213
Mc30 d01_2-3	0.045009	0.136421	0.183823	0.148873	0.155436	0.267917	0.491555	0.712369	0.551069	0.200243	0.00574286	-0.0576261	0.0725172	0.275622	0.213105	0.0824974	0.177123	0.323215	0.272365	0.247663	0.307183	0.36406	0.610901	0.816469	0.275572	-0.107724	-0.397429	-0.383348	-0.0925575	0.250642	0.405223	0.296894	0.134602	0.00867868	-0.0545014	-0.0570285	0.0657134	0.152092	0.0218255	-0.0528209	-0.00541147	0.0984422	0.135524	0.0450287	-0.0776311	-0.098152	-0.0350832	0.087072	0.191952
Mc30 d01_3-1	-0.13764	-0.0165171	0.103455	0.186103	0.179431	0.0668586	-0.00772515	0.0880193	0.248005	0.385244	0.307425	0.0387848	-0.133714	-0.112721	-0.0270732	-0.028127	-0.0636998	-0.00761141	0.0556453	0.16652	0.373807	0.276279	0.145966	0.123776	0.112966	0.0600948	0.0895683	0.103729	0.0492864	0.0210196	-0.0646803	-0.201924	-0.130068	0.102346	0.288991	0.326117	0.256985	0.184631	0.16375	0.273161	0.712202	0.986013	0.486031	0.321745	0.536739	0.51019	0.141894	-0.0313854	-0.16673
Mc30 d01_3-2	0.275794	0.144284	0.0236366	-0.274315	-0.401299	-0.0656286	0.412089	0.599854	0.384962	0.160861	0.120772	0.163633	0.200486	0.214475	0.216266	0.298521	0.341241	0.302445	0.299986	0.326672	0.198362	0.00328972	-0.0572566	0.0573658	0.190107	0.198063	0.17917	0.109514	0.0288955	-0.0350782	-0.239506	-0.264246	-0.0405943	0.143404	0.308611	0.444166	0.502679	0.541384	0.555269	0.511895	0.347623	0.260946	0.350756	0.244198	0.0462802	-0.0897017	-0.128645	-0.0850096	0.0371342
Mc30 d01_3-3	0.397419	0.311676	0.237738	0.0965728	-0.0195507	-0.00899376	0.0354133	0.0285366	-0.0598803	-0.250721	-0.419746	-0.207277	0.0183814	-0.00900826	-0.0186772	0.0401123	0.0913606	0.0706606	-0.0514688	-0.00529671	0.212213	0.176943	0.188771	0.426744	0.673767	0.682374	0.479547	0.284319	0.141779	0.0763704	0.145053	0.177174	0.0595985	0.0202713	0.0471372	-0.00678435	-0.0486229	-0.0374637	-0.00293166	0.0660828	0.128133	0.149271	0.17928	0.141557	-0.0962041	-0.147018	0.0217771	0.0911745	0.0166159
Mc30 d02_1-1	0.326741	0.238039	0.144713	0.173808	0.192367	0.146229	0.120565	0.07108	-0.00754919	-0.0127298	0.0318593	0.114773	0.449184	1.31461	0.507582	-0.0533641	-0.168558	-0.102782	0.138003	0.452307	0.499433	0.290601	0.290868	0.359337	0.188122	0.00331828	0.00349209	0.0400737	-0.101513	-0.185974	0.0842973	0.228992	0.23082	0.253163	0.159781	-0.074891	0.0308294	0.400413	0.445322	0.362413	0.269614	0.281087	0.364098	0.26644	0.225033	0.343737	0.395199	0.0100323	-0.158077
Mc30 d02_1-2	0.292083	0.311726	0.474088	0.827219	0.703921	0.279747	0.144937	0.193397	0.199521	0.0824309	-0.0244922	-0.0874779	-0.186396	-0.0857375	0.45037	0.603186	0.209624	-0.057474	-0.133649	0.0840983	0.424496	0.345009	-0.207695	-0.497625	-0.295627	0.0241582	0.364159	0.556623	0.539328	0.741491	0.895196	0.377405	-0.0262754	-0.0580627	0.195256	0.31245	0.24918	0.153004	0.200785	0.387577	0.438452	0.261562	0.192534	0.354158	0.398974	0.0800549	-0.254254	-0.268265	-0.0783062
Mc30 d02_1-3	0.0509643	0.0289785	0.0420229	-0.120011	-0.262068	-0.0453664	0.171557	0.115951	0.0113038	-0.0162465	-0.0898525	-0.41338	-0.41338	-0.235058	0.129197	0.264662	0.221922	0.133487	0.120038	0.185909	0.216109	0.21166	0.275126	0.471779	0.572913	0.34118	0.129293	-0.044389	-0.12167	-0.0857844	-0.155691	-0.528997	-0.536037	-0.213461	-0.0458223	0.0255055	0.151286	0.123418	-0.0647579	0.0126346	0.099173	0.0483145	0.0347073	0.138042	0.189663	0.163556	0.0158254	-0.25925	-0.371138
Mc30 d02_2-1	0.331774	0.171847	0.223436	0.388295	0.272722	0.0235813	-0.00371444	0.154264	0.18202	0.115381	0.0656034	0.0947657	0.153704	0.0374098	-0.26232	-0.441394	-0.137843	0.120529	0.360633	0.520582	0.449704	0.303035	-0.0146406	-0.630561	-0.709947	-0.160329	0.0298307	-0.0902857	-0.138742	-0.0218	0.0799057	0.0479025	-0.0397274	-0.150519	-0.0526969	0.411177	0.46087	0.197771	0.138307	0.26698	0.295553	0.172725	0.075307	0.178583	0.479949	0.726175	0.534073	0.348303	0.24136
Mc30 d02_2-2	0.383082	0.478563	0.241238	0.00924641	-0.0397532	-0.0184651	-0.0234784	0.0096057	0.0940687	0.113774	0.0463413	0.0630361	0.0791583	0.0596184	0.116648	0.138177	-0.0346163	-0.185925	-0.275402	-0.263545	-0.0816842	0.14872	0.204751	0.188443	0.248327	0.292227	0.253191	0.237658	0.153975	-0.0110815	-0.0145681	0.252464	0.554963	0.877171	0.781498	0.529615	0.425571	0.168086	-0.205676	-0.444437	-0.287384	-0.0530731	0.113863	0.0687957	-0.0474853	-0.0232788	0.0601877	0.0817527	0.104403
Mc30 d02_2-3	0.5389	0.41346	0.223218	0.0628085	-0.135886	-0.272275	-0.336283	-0.426858	-0.38571	-0.0616802	0.109169	0.199243	0.316941	0.333619	0.413738	0.645374	0.624598	0.24365	-0.0736313	-0.258863	-0.209468	-0.0512223	0.120088	0.285953	0.255059	0.0872616	0.00464629	0.105042	0.516221	0.473112	-0.105189	-0.37828	-0.34938	-0.255632	-0.0847889	0.131067	0.281748	0.102231	-0.291173	-0.609203	-0.410112	-0.191106	-0.0992762	-0.00413957	0.0760944	0.0552907	0.061702	0.131148	0.146361
Mc30 d02_3-1	0.172403	0.0555202	0.0416824	0.310414	0.486022	0.636574	0.63769	0.224925	0.0121691	-0.0117039	-0.121333	-0.463231	-0.36789	-0.0954674	0.047782	0.105341	0.0770512	-0.00775709	-0.0559034	0.0172214	0.181707	0.272974	0.156496	0.159691	0.392799	0.55717	0.23856	-0.121033	-0.118756	0.0223862	0.085612	0.0308309	0.0177293	0.133414	0.210716	0.230782	0.285197	0.23794	0.177856	0.266127	0.320171	0.283894	0.235509	0.0901567	-0.0312302	0.160539	0.288609	0.211014	0.203456
Mc30 d02_3-2	0.180205	0.267175	0.250712	0.122992	-0.0506511	-0.14811	-0.111922	-0.0627701	-0.180401	-0.287204	-0.174644	-0.0173266	0.120481	0.228394	0.169447	0.0113298	0.0520895	0.150536	0.376991	0.339043	0.00736671	-0.231758	-0.263147	-0.274186	-0.234605	0.00108987	0.642982	6	1.2392	0.326524	0.0574066	0.0447074	0.0527417	-0.0279236	-0.187092	-0.204515	-0.0294411	0.169098	0.302357	0.114628	-0.106839	-0.167785	-0.115354	0.033589	0.244205	0.308725	0.136445	0.00111756	-0.0459518
Mc30 d02_3-3	-0.102045	0.260965	0.336309	0.193014	0.247856	0.651975	1.0272	0.721948	0.468757	0.470109	0.565595	0.112105	-0.216832	-0.220254	-0.21091	-0.123584	0.230196	0.38192	0.158846	0.102218	0.0706616	-0.0170905	0.0975413	0.438686	0.603225	0.31969	0.22301	0.274474	0.290474	0.21075	0.181034	0.16702	0.157383	0.15287	0.0550134	0.0123217	0.196988	0.365999	0.229587	0.157148	0.20373	0.228921	0.18225	0.0897648	-0.0118285	-0.0381163	-0.0570554	-0.0699773	-0.0527904
Mc30 d03_1-1	-0.0831163	0.0803981	0.034063	-0.04145	0.0318078	0.296657	0.583511	0.622101	0.458509	0.113642	-0.366269	-0.531025	-0.375669	-0.351264	-0.506308	-0.794553	-0.743928	-0.219196	0.199364	0.238617	0.0138062	-0.131886	-0.137959	-0.0158682	0.157326	0.234142	0.273015	0.320007	0.153586	-0.191968	-0.501328	0.126683	0.210259	-0.035497	-0.110309	0.00184477	0.0673499	0.05004	0.0607509	0.131512	0.144088	0.0972937	0.108849	0.195751	0.275444	0.240052	0.136111	0.174473	0.336851
Mc30 d03_1-2	-0.167654	-0.0368586	0.168406	0.221998	0.0137831	0.035411	0.38691	0.894363	2.14414	0.245408	-0.124236	-0.0787517	-0.036657	-0.0948507	-0.0945175	0.0220491	0.0494621	-0.140741	-0.0683504	0.0544542	0.106627	0.0659407	0.00961489	0.0112198	0.0274033	0.0509492	0.139478	0.191119	-0.0433096	-0.165956	0.115744	0.378851	0.506127	0.519341	0.406894	0.28177	0.260989	0.36612	0.365644	0.315129	0.214428	-0.0792543	-0.298813	-0.173378	0.108626	0.419897	0.490647	0.461586	0.424011
Mc30 d03_1-3	0.173088	0.000193541	-0.149007	-0.248441	-0.242712	-0.0883666	0.0100322	-0.0585721	0.00185179	0.083745	0.00513249	-0.0560666	0.0993902	0.519056	0.985167	0.755966	0.65039	0.723278	0.402799	0.00366796	-0.0507921	0.235625	0.231605	0.0983032	0.100939	0.176813	0.36784	6	6	0.602956	0.402933	0.327234	0.27358	0.137834	-0.0331702	-0.0373466	0.121713	0.346413	0.416699	0.264889	0.099965	0.0178257	0.134013	0.403623	0.286735	-0.0256102	-0.0416439	0.00141778	-0.000197155
Mc30 d03_2-1	0.157304	0.0306122	0.0721229	0.234582	0.188461	0.0468115	-0.0948034	-0.1031	0.103626	0.321152	0.169379	-0.106272	-0.158742	0.0193622	0.243588	0.352234	0.316642	0.362803	0.555753	0.506292	0.235241	0.0618826	0.0412289	0.0519795	0.01954	0.116892	0.424718	0.793837	0.477182	0.265163	0.410217	0.59558	0.404525	0.290475	0.254934	0.131778	0.00553179	0.039485	0.549481	1.18729	0.369825	0.112375	-0.0540169	-0.353996	-0.537765	-0.121306	0.262917	0.315538	0.0322306
Mc30 d03_2-2	0.42947	0.354282	0.126105	-0.0936683	-0.13616	-0.0186874	0.156275	0.288033	0.255974	0.35561	0.98139	0.961942	0.244181	0.0027068	0.0111258	0.0265456	0.0399435	0.088219	0.0524423	-0.072044	-0.100091	0.0155105	0.103508	0.13729	0.190944	0.250433	0.30894	0.457637	0.45982	0.251284	0.154943	0.0655972	-0.255325	-0.255325	-0.255325	-0.1103	0.17756	0.288403	0.294021	0.214351	0.132296	0.0944499	0.205873	0.192967	-0.0149847	-0.0615142	-0.0166016	0.0818335	0.136928
Mc30 d03_2-3	0.302205	0.154825	0.106181	0.126959	0.106453	0.0537574	0.183492	0.399595	0.33073	0.261651	0.41571	0.622436	0.363963	0.123109	0.0987973	0.10085	0.0502801	0.0197867	0.0924054	0.164836	0.15511	0.280141	0.651957	0.883766	0.427848	0.273456	0.209825	0.0341058	-0.0404295	0.145445	0.405332	0.329514	0.0202111	-0.17306	-0.0574832	0.0383721	-0.0404454	-0.326042	-0.426362	0.0844582	0.232865	0.200151	0.152439	0.145976	0.224666	0.284178	0.21475	-0.0302636	-0.2202
Mc30 d03_3-1	0.0460653	0.214837	0.312788	0.304658	0.19296	0.0437524	-0.00251127	0.0198109	-0.0978451	-0.297944	-0.273745	0.06971	0.280721	0.202403	0.0541584	0.130288	0.324929	0.35027	0.287059	0.539565	0.588458	0.343289	0.200602	0.186364	0.16294	0.0197343	-0.196497	-0.245825	-0.176779	-0.0444977	0.20622	0.310062	0.111145	-0.00077294	0.0484141	0.145291	-0.00166479	-0.234309	-0.410157	-0.265791	0.0357074	0.0382622	-0.0138001	-0.0045511	0.12	0.385032	0.591182	0.323975	-0.00653183
Mc30 d03_3-2	0.329921	0.341127	0.387448	0.664928	1.06642	0.600017	0.0919613	-0.11062	-0.157118	-0.195788	-0.145561	0.0813277	0.227262	0.224652	0.159313	0.274522	0.422361	0.32012	0.165344	0.151896	0.134017	0.0941569	0.0843109	0.0914284	0.0603363	0.0106963	0.109642	0.290104	0.0630032	0.0108227	0.328681	0.657967	0.404265	0.296966	0.33022	0.0326435	-0.351477	-0.439512	-0.464391	-0.211618	0.273661	0.263642	0.0292421	-0.146303	-0.19085	-0.131622	-0.0445926	0.011855	0.0147444
Mc30 d03_3-3	0.228904	0.245689	0.239381	0.189875	0.232096	0.317621	0.36684	0.32716	0.235718	0.343554	0.506722	0.341543	0.0617033	0.0613558	0.47227	0.662498	0.426223	0.119279	-0.230442	-0.373694	-0.246074	-0.188131	-0.214461	-0.160456	-0.0465146	0.0965356	0.246224	0.301387	0.296643	0.292133	0.260074	0.218587	0.217491	0.251274	0.224593	0.191501	0.319378	0.962902	6	0.660495	0.0324036	-0.0514189	0.149888	0.240771	0.201403	0.174784	0.0441525	-0.0946772	0.132976
Mc30 d04_1-1	0.0118029	0.0592861	0.122629	0.133634	0.0445779	0.104069	0.176412	0.157016	0.159031	0.226914	0.277493	0.371615	0.856733	6	6	0.591526	0.402773	0.258762	0.0206088	-0.164506	-0.110845	0.162942	0.46036	0.476725	0.366053	0.232281	0.0463202	0.0290579	0.0297324	0.0203727	0.151399	0.287484	0.217003	0.0761629	-0.0534778	-0.139716	-0.187558	-0.247798	-0.198687	0.0157361	0.189266	0.255977	0.283116	0.374271	0.358557	-0.0209418	-0.235969	-0.124596	0.0890893
Mc30 d04_1-2	-0.0470431	-0.0135512	0.222459	0.265189	0.0200599	-0.175724	-0.331553	-0.151911	0.519826	0.936497	0.195748	-0.288439	-0.221919	0.046333	0.443997	0.827871	0.704212	0.337007	0.215857	0.328696	0.344224	0.151654	-0.0789601	-0.104956	0.127646	0.336399	0.255436	0.0453982	-0.00527544	0.0621794	0.111078	0.0705487	-0.0426296	-0.180471	-0.0958929	0.178156	0.235605	-0.0212913	-0.200581	-0.205272	-0.083248	0.0614772	0.0690381	0.083596	0.269279	0.408355	0.32724	0.248293	0.133809
Mc30 d04_1-3	0.0190709	0.291589	0.634957	0.438815	0.125475	-0.00870654	0.058323	0.220909	0.269728	0.168431	0.165952	0.333801	0.226715	-0.000842082	-0.201438	-0.325224	-0.176607	-0.0529891	-0.00653912	0.0802074	0.304878	0.503262	0.501134	0.501773	0.619204	0.797277	0.437397	0.167802	0.108097	0.157932	0.362664	0.574849	0.429766	0.0690707	-0.185109	0.00564354	0.255371	0.349467	0.480476	0.486522	0.330602	0.124218	-0.18998	-0.368058	-0.13643	0.116938	0.372234	0.457953	0.177107
Mc30 d04_2-1	0.113571	0.00561931	-0.0362174	-0.00821221	0.0453885	0.108978	0.322342	0.661569	0.433385	0.168959	0.0730555	0.187258	0.253735	-0.0623307	-0.173167	-0.0906898	-0.0477303	-0.123582	-0.237101	-0.35713	-0.247545	-0.0234605	0.217942	0.435472	0.408072	0.21957	0.127343	0.11141	0.198529	0.284379	0.212087	0.192562	0.371151	0.424988	0.212465	0.260854	0.349039	0.272167	0.178877	0.169844	0.162101	0.0937763	0.0592407	0.106316	0.242267	0.25462	0.175538	0.109563	-0.122787
Mc30 d04_2-2	-0.273273	-0.202812	-0.134293	-0.0774717	-0.0195756	0.0515217	0.287866	0.484541	0.378414	0.33683	0.560525	0.784225	0.251418	0.130717	0.222148	0.256148	0.180065	0.22255	0.232277	0.042669	-0.0101258	-0.00542721	-0.119256	-0.215824	-0.160079	0.0207778	0.243498	0.414251	0.41098	0.367663	0.457475	0.51483	0.290579	-0.0175348	-0.241216	-0.0610793	-0.0168285	-0.00197846	0.197446	0.534451	0.464608	0.276501	0.21875	0.230792	0.182985	0.126949	0.0932443	-0.0198144	-0.132176
Mc30 d04_2-3	0.528174	0.291473	0.106965	0.14651	0.160527	0.0572795	-0.0254202	-0.114193	-0.250656	-0.269913	0.176574	1.06777	0.849507	0.616997	0.491851	0.37937	0.26951	0.0164509	-0.175353	-0.133632	-0.0738176	0.00479386	0.190083	0.345399	0.218662	-0.0275608	-0.214537	-0.301246	-0.171111	0.176255	0.825888	1.41859	0.603093	0.38511	0.29075	0.203935	0.241629	0.473523	0.572519	0.0110188	-0.185802	-0.0844227	0.01658	0.0533862	0.10452	0.173218	0.205572	0.189388	0.214776
Mc30 d04_3-1	0.177426	0.0158217	0.0286559	0.135412	0.272728	0.435722	0.339664	0.0387158	-0.228488	-0.426652	-0.361033	-0.209308	-0.26308	-0.347646	-0.202767	-0.0397227	0.102706	0.0710345	-0.0546983	-0.136968	-0.0752739	0.0698863	0.189815	0.267004	0.460755	0.785757	0.76666	0.532297	0.271102	0.0538071	-0.0593973	-0.0168896	0.082235	0.119341	0.156459	0.211513	0.23901	0.222666	0.21782	0.374724	0.729015	0.713772	0.196697	-0.0370003	0.0620776	0.279598	0.286261	0.130854	0.132249
Mc30 d04_3-2	0.335746	0.391757	0.541679	0.531011	0.19451	0.013101	-0.0223663	0.0740621	0.302769	0.511511	0.371527	0.140415	-0.083866	-0.303239	-0.341679	-0.323179	-0.256589	0.0202805	0.228994	0.148766	-0.0253268	-0.103885	0.0449278	0.24012	0.192226	-0.0210793	-0.135899	0.100381	0.351575	0.307706	0.247902	0.352964	0.678218	0.909906	0.479863	0.175087	0.0165526	-0.0135793	0.0161888	-0.0646966	-0.18684	-0.185244	-0.0902387	-0.046933	0.0369724	0.346399	0.813299	0.549898	0.235752
Mc30 d04_3-3	-0.12728	-0.201354	-0.152837	-0.0037628	0.0941325	-0.0220333	-0.245593	-0.236961	-0.0248062	0.0833339	0.169463	0.2748	0.231603	0.0427026	-0.0725439	0.00869898	0.124301	0.017536	0.0390724	0.154817	0.120835	-0.0325644	0.0309105	0.118575	0.212582	0.273936	0.224781	0.26683	0.386872	0.427516	0.401086	0.299911	0.088347	0.0185636	0.219624	0.304001	0.214005	0.109089	0.0214102	0.0987225	0.345704	0.138582	-0.340671	-0.457417	0.0408333	0.31715	0.340747	0.353591	0.349692
Mc30 d05_1-1	1.03956	0.927686	0.436618	0.247642	0.224402	-0.116239	-0.357573	0.133808	0.269366	-0.00676733	-0.135084	0.0392838	0.169333	0.0182057	-0.102037	0.235711	0.57019	0.77574	0.579664	0.297619	0.234073	0.145215	-0.0351775	-0.135588	-0.0662332	0.115387	0.171746	0.0932159	0.0581214	-0.0374725	-0.126168	-0.0635343	0.0623736	0.159101	0.333999	1.20855	6	6	1.11491	0.30795	0.14742	0.163989	0.302945	0.348552	0.257519	0.132073	-0.121024	-0.163291	0.0198327
Mc30 d05_1-2	0.0150344	0.274194	0.29949	0.218075	0.179578	0.173678	0.18334	0.18655	0.0904223	-0.0331649	-0.0151194	0.146385	0.378364	0.457257	0.187974	0.032824	0.0773202	0.102645	0.0957634	0.237574	0.437559	0.218149	0.103973	0.118845	0.0589927	0.0762407	0.240317	0.270916	0.198946	-0.0312179	-0.249524	-0.1577	-0.0557406	-0.138451	-0.0345171	0.245471	0.341289	0.364795	0.443675	0.351131	0.181111	0.0368124	-0.107063	-0.10325	-0.00563378	0.0186181	0.0572519	-0.0195616	-0.114626
Mc30 d05_1-3	-0.103884	-0.128914	-0.00594786	-0.000455458	-0.11085	-0.150235	-0.157206	-0.10992	0.0860753	0.207091	0.186926	0.030141	-0.253997	-0.614271	-0.852543	-0.486968	-0.0773473	0.130474	0.15403	0.150189	0.220219	0.303617	0.662054	0.966659	0.419694	0.284602	0.2881	0.130716	-0.0632691	-0.221584	-0.230795	-0.204958	-0.282114	-0.374575	-0.461532	-0.468887	-0.294266	-0.183435	-0.217389	-0.153531	0.201985	0.45581	0.190549	-0.0320259	-0.0282113	0.112157	0.176795	0.0281188	0.0431401
Mc30 d05_2-1	-0.180521	-0.151237	-0.0814031	0.0422748	0.0633967	-0.0470211	-0.0621145	-0.0308813	-0.073426	-0.138199	-0.0567245	0.138433	0.0622634	-0.0834876	-0.0806666	0.0623742	0.124059	0.0723322	0.177021	0.177487	-0.188515	-0.506941	-0.50198	-0.275543	-0.0586641	-0.00317426	0.0118331	0.115099	0.220683	0.275203	0.198575	0.0995572	0.0821582	0.125498	0.166004	0.180319	0.09062	-0.00626737	0.0386209	0.221906	0.632951	1.24642	0.646744	0.315784	0.189462	0.0818875	0.115672	0.262028	0.368306
Mc30 d05_2-2	0.360358	0.0765062	0.0375413	0.177473	0.0998497	-0.147426	-0.403885	-0.207741	0.104309	0.295664	0.344575	0.17478	0.0216394	0.0491185	0.184763	0.287125	0.318099	0.233874	0.11427	0.136451	0.228917	0.207385	0.0922142	-0.0889906	-0.295276	-0.447198	-0.442128	-0.203191	-0.0214223	-0.0805276	-0.117372	-0.157439	-0.262295	-0.15674	-0.00225507	-0.0121593	-0.104224	-0.207296	-0.3225	-0.49483	-0.371381	-0.0356778	0.195765	0.458159	0.69996	0.485077	0.158942	0.0137423	0.026918
Mc30 d05_2-3	-0.134488	-0.164614	-0.00164463	0.155684	0.113436	-0.0667428	-0.277361	-0.253382	-0.0429461	0.15439	0.387298	0.381737	-0.0186173	-0.300662	-0.252883	-0.235839	-0.24253	-0.0165454	0.52513	0.968716	0.395969	0.267945	0.307507	0.357254	0.414207	0.558601	0.764242	0.860492	0.529127	0.0623912	-0.358093	-0.513095	-0.314475	-0.0205823	0.227738	0.373694	0.386387	0.229028	0.106796	0.177483	0.248539	0.29283	0.273075	0.160195	0.0851798	0.075181	-0.118001	-0.572925	-0.37247
Mc30 d05_3-1	0.149635	0.402243	0.425159	0.232049	0.0866135	0.0263643	-0.0148182	-0.0982524	-0.172992	-0.0540549	0.133149	0.242625	0.330477	0.425738	0.291141	0.219128	0.226179	0.0753311	-0.0934894	0.0194255	0.17276	0.187864	0.271039	0.31111	0.154901	0.0278951	0.0324908	0.0926225	0.215562	0.359063	0.606996	0.627741	-0.0954977	-0.554654	-0.726942	-0.350885	0.0345599	0.0416837	-0.0205094	0.0382667	0.075916	0.0247674	-0.00298226	0.0243832	0.0273724	0.0908058	0.246135	0.240007	0.100907
Mc30 d05_3-2	-0.0323566	0.0220864	-0.0378406	0.0298813	0.319963	0.592989	0.398044	0.208675	0.0646506	-0.0813919	-0.154909	-0.141963	-0.0330335	0.0637668	0.257554	0.742766	0.934263	0.622236	0.428766	0.221315	-0.00401017	-0.0662013	-0.0680045	-0.0623468	-0.068646	-0.0672363	0.0641018	0.19102	0.208858	0.14504	0.0580315	0.11989	0.161912	0.0837186	-0.0832468	-0.155686	0.145973	0.592313	0.452275	0.319912	0.322267	0.294888	0.0754824	-0.0199215	0.122937	0.333384	0.465926	0.443874	0.262183
Mc30 d05_3-3	0.120943	0.292388	0.444505	0.439133	0.335845	0.218664	0.172259	0.402371	0.472743	0.352924	0.282342	0.379688	0.605017	0.482686	0.0199235	-0.172985	-0.0295045	0.244445	0.300418	0.0697668	-0.0514849	-0.0243294	0.124187	0.17754	0.159014	0.143954	0.109224	0.0321083	-0.0480121	-0.124154	-0.167663	-0.0717341	0.0721631	0.200102	0.433478	0.868234	2.00212	1.69503	0.684059	0.366128	0.199527	0.164021	0.163741	0.142435	0.134713	0.111405	0.0139174	-0.109505	-0.0369128
Mc30 d06_1-1	0.338473	0.233879	0.105557	0.181742	0.306749	0.0801759	-0.256103	-0.525104	-0.706196	-0.207574	0.371461	0.470523	0.391124	0.423814	0.49706	0.417705	0.252853	0.141475	0.0472434	-0.0835605	-0.180486	-0.0933585	0.281288	0.681814	0.876894	1.24013	1.59828	1.1361	0.716666	0.426782	0.224299	0.170267	0.205984	0.225945	0.159625	0.113461	0.0997622	0.0439888	0.117935	0.2965	0.334336	0.16409	0.133703	0.250345	0.192275	-0.0570504	-0.144349	-0.00594826	0.104361
Mc30 d06_1-2	0.150957	-0.00208584	-0.0332613	-0.0653467	-0.157436	-0.0291705	0.322284	0.716336	0.400363	-0.0404094	-0.0126225	0.297799	0.394675	0.312096	0.312269	0.393298	0.370505	0.247343	0.117001	0.0247328	-0.0513157	-0.151805	-0.14549	0.00904599	0.0261887	-0.0479974	-0.0556175	0.164204	0.261023	0.124752	0.109886	0.21265	0.259692	0.208543	0.199675	0.281885	0.280661	0.228584	0.140781	-0.0492705	-0.177069	-0.102358	0.0417682	0.0766604	0.0672155	0.0987096	0.173032	0.240498	0.313521
Mc30 d06_1-3	-0.0166166	0.0257216	-0.306986	-0.151303	0.0934192	0.181927	0.221953	0.205851	0.0286879	-0.310657	-0.424106	-0.231968	0.17801	1.1017	0.384115	0.138369	0.165897	0.17003	-0.114326	-0.330059	-0.24849	-0.0457845	0.13375	0.174462	0.0573046	0.118268	0.1444	0.0386887	-0.070706	-0.0829439	0.0376829	0.2287	0.342455	0.339704	0.299913	0.240876	0.314344	0.354907	0.156016	-0.110821	-0.230323	-0.108049	0.234054	0.305236	0.116568	-0.0427234	-0.115961	-0.0140308	0.0913012
Mc30 d06_2-1	0.233606	0.263324	0.21631	0.300026	0.321331	0.0482792	-0.0981242	0.0453969	0.218671	0.0542617	-0.0637031	0.0662492	0.381066	0.368252	0.286126	0.463123	0.564656	0.0908786	-0.496068	-0.279444	0.092441	0.241958	0.287179	0.306581	0.2355	0.406992	0.936852	0.615532	0.0375118	-0.174213	0.0419471	0.360684	0.518687	0.401888	0.0908299	-0.101323	0.109019	0.415819	0.452889	0.20329	0.0606649	0.163075	0.480061	0.535929	0.352518	0.302978	0.28002	0.198068	0.172664
Mc30 d06_2-2	0.734823	0.832829	0.785274	0.584776	0.506991	0.480204	0.303521	-0.085052	-0.366112	-0.310752	-0.119485	0.0242325	0.0877467	0.151582	0.145169	-0.0419066	-0.209188	-0.263168	-0.179482	-0.02836	0.0681015	0.20278	0.302069	0.253262	0.264589	0.315139	0.148532	0.0682121	0.173827	0.244089	0.141775	-0.0603061	-0.132146	-0.0536982	0.050899	0.052414	0.0229946	0.0455948	0.0995911	0.0852756	0.203799	0.614263	0.683357	0.315727	0.109994	0.104764	-0.0108676	-0.179056	-0.245768
Mc30 d06_2-3	0.430679	0.332401	0.214996	0.122041	-0.147413	-0.546047	-0.473752	-0.154356	-0.0639805	-0.0589397	0.0999865	0.35291	0.371864	0.268201	0.25507	0.306555	0.298292	0.210301	0.136875	0.239602	0.42489	0.373707	0.11753	-0.0248811	-0.0759441	-0.0612674	0.0493678	0.0483204	-0.129544	-0.133722	0.0126737	0.168772	0.242984	0.218584	0.186068	0.186159	0.261328	0.599341	0.996836	0.613297	0.332419	0.329468	0.499832	0.610999	0.398435	0.0170219	-0.273098	-0.328728	-0.176314
Mc30 d06_3-1	0.0265793	-0.0355736	-0.156237	-0.144415	-0.0218153	0.016306	-0.0894674	-0.0663132	0.213446	0.518911	0.551415	0.41508	0.398867	0.441532	0.326111	0.16498	0.163201	0.264262	0.340875	0.261063	0.185793	0.244983	0.263689	0.377337	0.585753	0.714742	0.614141	0.27617	0.00587579	-0.0671584	0.0461267	0.139872	0.0108403	0.0231346	0.413761	0.512538	0.223113	0.028087	0.00834207	0.0886335	0.062565	0.0220239	-0.134618	-0.207845	0.0202547	0.275018	0.300561	0.189967	0.117694
Mc30 d06_3-2	-0.135131	-0.100681	0.016431	0.0961438	0.193029	0.241056	0.188924	0.233193	0.416576	0.551526	0.375496	0.145875	0.200293	0.472448	0.561641	0.403409	0.255995	0.0831247	-0.107453	-0.0279263	0.222319	0.220275	0.0874807	0.0901337	0.147019	0.10712	-0.0406134	-0.171874	-0.266217	-0.180941	-0.0425728	-0.0977435	-0.134005	-0.0156727	0.0672329	0.103623	0.1282	0.107392	0.144083	0.265836	0.305545	0.217529	0.118286	-0.00495135	-0.149216	0.0174395	0.233843	0.25137	0.168745
Mc30 d06_3-3	0.0574971	0.110766	0.235789	0.287618	0.272481	0.440273	0.357695	-0.178786	-0.293593	-0.17533	0.0409948	0.408824	0.66733	0.532754	0.251415	0.0478495	0.0149761	0.145306	0.274484	0.342051	0.22531	0.0184491	0.105182	0.192023	0.0601468	-0.047919	0.0162068	0.0964828	0.0611624	0.0723258	0.202711	0.18137	0.0714628	0.089009	0.113603	0.135249	0.142043	0.0793725	0.0962969	0.221316	0.316034	0.307943	0.379865	0.667203	0.592961	0.298401	0.109415	0.000152262	-0.0289475
Mc30 d07_1-1	0.100795	-0.129159	0.00675013	0.193573	0.341925	0.52047	0.488557	0.112482	-0.250147	-0.410036	-0.126658	0.200575	0.464469	0.407579	-0.00542215	-0.10731	0.119088	0.141722	0.0179276	-0.0157821	0.140117	0.27513	0.211678	0.130136	0.0998415	0.122	0.208149	0.26761	0.228192	0.121621	0.026623	0.160676	0.358368	0.366641	0.148297	-0.00783209	-0.0693038	-0.0729	0.0464584	-0.0248185	-0.0984768	0.0125406	0.180172	0.220684	0.147272	0.0496393	-0.0183556	-0.0320219	0.0524089
Mc30 d07_1-2	0.00949912	-0.0580829	-0.213709	-0.291329	-0.168089	0.109102	0.133621	-0.1128	-0.0950015	0.11219	0.054529	-0.277967	-0.103749	0.237223	0.363132	0.419314	0.507067	0.481272	0.342677	0.321504	0.325466	0.194567	0.105527	0.108482	0.106511	0.0217863	-0.112111	-0.117835	0.105002	0.36293	0.275047	0.0184993	0.0938246	0.275144	0.246448	0.119618	0.20397	0.421917	0.626035	0.680918	0.31406	-0.0701287	-0.178205	-0.139767	-0.111635	-0.0643265	0.0395009	0.065764	0.0279695
Mc30 d07_1-3	0.440687	0.100993	-0.197865	-0.361081	-0.27157	-0.085778	0.0531035	0.258444	0.550616	0.357433	-0.0640988	-0.139545	0.0124984	0.087734	0.111179	0.190204	0.257831	0.276151	0.368637	0.636997	0.507272	0.108849	-0.165882	-0.209487	-0.0150375	0.19779	0.427335	1.02012	6	0.282223	0.138124	0.121966	0.112557	0.127962	0.0420982	-0.0918547	-0.105399	-0.0720676	-0.0495814	-0.0957774	-0.196666	-0.327858	-0.447266	-0.16474	0.155931	0.236508	0.154319	0.111285	0.0494631
Mc30 d07_2-1	-0.0557881	-0.496716	-0.693626	-0.207175	0.112959	0.22955	0.18946	0.059827	-0.0244385	0.0649074	0.115225	0.0483542	0.0908265	0.232879	0.21116	0.162459	0.141243	-0.0677879	-0.107004	0.132565	0.274706	0.171227	0.150724	0.179288	0.352031	6	6	0.516009	-0.0132955	-0.518878	-0.518878	-0.455307	0.140775	0.613909	0.670867	0.327835	0.123133	0.0383658	-0.0717114	-0.169956	-0.0737282	0.232435	0.634372	0.73975	0.461308	0.199015	0.0096823	-0.0852665	-0.121898
Mc30 d07_2-2	0.203076	0.426092	0.514732	0.331294	0.0823766	0.0104572	0.2228	0.56252	0.518948	0.288225	0.220757	0.169522	-0.000987978	-0.17761	-0.153641	0.0677533	0.343965	0.508243	0.433391	-0.0219999	-0.333944	-0.244735	-0.0962277	0.0608147	0.108964	0.094593	0.114455	0.0963762	-0.0452784	-0.0679854	0.0919201	0.149613	0.0836703	0.0323279	0.0473508	0.135161	0.204956	0.298047	0.172467	-0.131188	-0.231562	-0.0386554	0.867702	6	1.07529	0.493044	0.18118	0.0926688	0.203557
Mc30 d07_2-3	0.23043	0.125546	0.139644	0.207769	0.319851	0.563019	0.715113	0.357368	0.0776455	0.211539	0.710821	1.87215	1.8472	0.985932	0.466602	0.149286	0.00289978	-0.0674104	-0.169282	-0.196236	0.00023099	0.0971811	0.0507607	-0.0201691	0.00691911	0.113579	0.123995	0.0785261	0.0831429	0.0258881	-0.118908	-0.131793	0.0829803	0.249253	0.188797	0.202887	0.44803	0.807229	1.23259	1.07569	0.556095	0.288304	0.099353	0.0195718	0.0350324	0.0657338	0.043524	0.0609748	0.25069
Mc30 d07_3-1	0.0965006	0.458058	0.642292	0.248405	0.0794624	0.35323	0.642641	0.18471	-0.044885	0.139785	0.374735	0.307813	0.0483254	-0.14406	0.0745596	0.200682	0.0838393	0.0606139	0.226491	0.501962	0.363987	0.205785	0.185831	0.227762	0.186184	0.0572055	-0.156638	-0.451944	-0.675833	-0.452572	0.0502333	0.317272	0.318118	0.27738	0.206313	0.159515	0.166984	0.123216	-0.00430445	-0.155425	-0.227755	-0.158257	-0.0749888	-0.0185503	0.137737	0.410913	0.493419	0.368612	0.254246
Mc30 d07_3-2	0.136216	-0.0060973	-0.175407	-0.141074	0.10318	0.282408	0.297214	0.240675	0.188599	0.199496	0.218086	0.188344	0.238394	0.317803	0.216502	0.17042	0.304757	0.364579	0.170053	-0.0752742	-0.14592	-0.169034	-0.186918	-0.035812	0.231215	0.468898	0.542942	0.466938	0.241577	-0.0344384	-0.0451604	0.187718	0.235558	0.0275439	-0.10031	-0.0609892	0.0508536	0.0887751	0.00631827	-0.0758193	-0.141809	-0.230484	-0.186799	-0.018375	0.0498476	-0.116687	-0.343881	-0.44016	-0.271643
Mc30 d07_3-3	0.0974545	0.166302	0.318966	0.184212	-0.295354	-0.632197	-0.295247	0.177542	0.0654069	-0.146956	-0.121099	0.113831	0.494825	0.775037	0.490773	0.267517	0.188978	0.256055	1.13246	6	6	-0.0235249	-0.20852	-0.222514	-0.084403	0.154959	0.167918	0.11183	0.222187	0.587287	0.61108	0.27807	0.165524	0.123925	0.0518373	0.0279238	0.145221	0.319538	0.320594	0.105475	-0.0661043	-0.130304	-0.102178	-0.0303062	0.0480394	0.170389	0.277706	0.29439	0.212122
Mc30 d08_1-1	0.214451	0.443638	1.0559	1.67042	0.959482	0.213904	-0.293116	-0.0915044	0.104204	0.197265	0.190107	0.00156309	-0.488878	-0.488878	-0.155604	0.25631	0.276715	0.0992905	-0.177384	-0.250826	-0.0911786	0.0589824	0.127521	0.136304	0.0589196	-0.0755808	-0.0909082	0.0566555	0.2717	0.443007	0.381098	0.274658	0.297592	0.27266	0.120831	0.0654201	0.190416	0.164343	-0.167838	-0.438118	-0.494964	-0.366518	-0.0939454	0.179897	0.348019	0.476223	0.530618	0.237048	-0.114115
Mc30 d08_1-2	0.104636	0.0776624	0.212084	0.475601	0.678846	0.571737	0.487999	0.582647	0.262291	0.116539	0.0910386	0.0231045	-0.118788	-0.111915	0.0732772	0.228607	0.352272	0.573216	0.382188	-0.288519	-0.212583	-0.160793	-0.29309	-0.0917663	0.172986	0.106605	-0.021525	-0.0687422	-0.00636059	0.0813272	0.14481	0.310914	0.439434	0.370037	0.344388	0.469373	0.693257	0.603082	0.265147	0.201476	0.188241	0.095926	0.0904867	0.235699	0.419129	0.372217	0.158565	0.020853	-0.144741
Mc30 d08_1-3	0.173378	0.225323	0.328243	0.404144	0.391815	0.460133	0.570114	0.600743	0.490849	0.31382	0.144459	0.175953	0.318039	0.341587	0.0439544	-0.168218	-0.214631	-0.17939	-0.101765	-0.0216993	0.0806841	0.272562	0.471162	0.10315	-0.0810207	-0.0854988	0.0624781	0.341718	0.502909	0.457997	0.260358	0.0228479	0.0601824	0.289495	0.302907	0.0798929	0.00888735	0.0376568	-0.00125562	-0.0421139	-0.0917735	-0.0636006	0.155262	0.44204	0.886241	6	0.663526	0.183953	0.00915469
Mc30 d08_2-1	0.139429	0.0635591	0.0635591	6	0.68938	0.606349	0.632656	0.472718	0.133725	-0.182482	-0.218879	-0.0705421	0.0244559	0.077832	0.153269	0.131156	0.0248823	0.00359033	0.248597	1.24171	1.23187	0.128413	-0.0974672	-0.132355	-0.174269	-0.113015	0.127039	0.12726	0.0187272	0.0324822	0.149718	0.284926	0.399845	0.34358	0.119957	0.0695066	0.112894	0.0175443	-0.0517387	0.144061	0.306855	0.255826	0.0779133	-0.120708	-0.111651	-0.0719098	-0.188544	-0.20114	-0.0203673
Mc30 d08_2-2	-0.0922191	-0.137046	-0.138853	-0.145967	-0.169284	-0.173782	-0.084293	0.0529855	0.182161	0.308552	0.376927	0.227761	-0.00842309	-0.040794	0.442308	6	0.704522	0.205343	-0.137795	-0.25381	-0.295476	-0.377718	-0.267053	-0.0651414	0.104149	0.260559	0.381156	0.233881	-0.083945	-0.169191	-0.0974128	0.037154	0.228893	0.405136	0.379663	0.185242	0.0445473	0.0422791	0.0331588	-0.0734725	-0.114669	-0.060942	0.00286426	0.0508598	0.0303476	-0.0636352	-0.130542	-0.131951	-0.0877851
Mc30 d08_2-3	-0.565618	-0.463387	-0.232514	-0.14391	0.0877224	0.335583	0.338882	0.201314	0.132123	0.209888	0.25685	0.208682	0.168571	0.154633	0.241698	0.330847	0.232192	0.129998	0.110417	0.102543	0.112042	0.214801	0.328255	0.300006	0.166932	-0.0410721	-0.463185	-0.609086	-0.165871	0.0674458	0.135382	0.19876	0.285163	0.459172	0.542662	0.347433	0.342261	0.500427	0.540546	0.560857	0.509003	0.293552	0.0894598	0.0498926	0.120708	0.20141	0.28806	0.460603	0.938179
Mc30 d08_3-1	0.363417	0.357164	0.233311	0.133434	0.155803	0.345364	0.310422	-0.0165995	-0.127019	0.0353225	0.300135	0.395683	0.357507	0.42465	0.542424	0.472173	0.116341	-0.37673	-0.551979	-0.238823	-0.00220603	0.0689887	0.172228	0.275358	0.227182	0.0535836	-0.142366	-0.18904	-0.0611462	0.117016	0.24311	0.390411	0.459496	0.371743	0.264095	0.097875	-0.10643	-0.172726	0.0267329	0.24611	0.290539	0.219451	0.267962	0.41124	0.502587	0.415716	0.161188	-0.0325649	-0.0184855
Mc30 d08_3-2	0.0588932	0.0240187	0.0013074	0.170588	0.316898	0.367205	0.359367	0.172322	-0.0403073	-0.132791	-0.195153	-0.169207	-0.0485375	-0.0328833	0.0275492	0.298485	0.289149	-0.0407776	-0.132491	0.0380369	0.0549876	-0.0948762	-0.0361467	0.069747	0.155439	0.407054	0.547797	0.314296	0.138752	-0.062508	-0.333621	-0.339562	-0.00350507	0.256823	0.145008	-0.0934673	-0.182797	-0.175819	-0.149011	-0.0683449	0.00781716	0.167882	0.339555	0.237866	0.140994	0.158937	0.26335	0.342222	0.311549
Mc30 d08_3-3	0.0287518	0.138832	0.375681	0.478312	0.253399	-0.089897	-0.247381	-0.23181	-0.183329	-0.102044	-0.0168282	0.0642546	0.129394	0.0932289	0.0663712	0.157204	0.213612	0.305195	0.479305	0.538863	0.318869	-0.0773754	-0.364858	-0.290157	-0.0112421	0.313044	0.498712	0.329861	0.0930522	-0.0834857	-0.080394	0.0904664	0.114563	0.0766322	0.101203	-0.00630202	-0.14863	-0.16329	-0.16656	-0.0291403	0.300635	0.631397	0.448785	0.16859	0.152946	0.291692	0.423499	0.472196	0.369798
Mc30 d09_1-1	-0.0356462	-0.123923	0.0397554	0.249495	0.444938	0.722986	1.01255	0.597793	0.123466	-0.0612902	0.0147849	0.23665	0.315177	0.230351	0.198551	0.214729	0.082902	-0.0400261	0.288389	6	6	0.171361	0.013284	-0.199207	-0.390246	-0.116239	0.0888028	-0.00144452	-0.128652	-0.2228	-0.150761	0.098039	0.462833	0.845957	0.495903	-0.0302919	-0.201854	-0.184452	-0.0523483	0.0526734	0.0558437	-0.067198	-0.174022	-0.0701698	0.0273187	0.0461744	-0.0675298	-0.258402	-0.232734
Mc30 d09_1-2	0.319989	0.49317	0.519074	0.385232	0.199278	0.0586446	-0.0477548	-0.0512418	0.145964	0.911831	6	0.552	0.219901	0.0374853	-0.099073	-0.0980867	0.191037	0.32228	0.238829	0.17619	0.289322	0.386635	0.155652	0.0906748	0.10696	0.013259	-0.0955629	-0.120575	0.0310912	0.0623207	-0.114147	-0.306189	-0.441771	-0.410754	-0.172419	0.137764	0.399882	0.414139	0.20731	0.0202437	0.136699	0.162496	-0.0550334	-0.361179	-0.258594	0.0835919	0.343112	0.446604	0.2921
Mc30 d09_1-3	0.0898946	0.23027	0.17287	-0.0661017	-0.410136	-0.430713	-0.10136	0.12961	0.0891387	-0.207052	-0.302626	0.0776792	0.166088	-0.0912051	-0.130847	0.166922	0.4937	0.403112	0.16493	-0.0221623	-0.280873	-0.280873	-0.280873	-0.0343926	0.120873	0.0225259	0.0316687	0.204123	0.168602	0.102577	0.0339696	-0.320985	-0.320985	-0.529804	-0.0397768	0.21446	0.463937	0.650892	0.131747	-0.245168	-0.336965	-0.346036	-0.141545	0.228922	0.479106	0.456359	0.296791	0.123614	0.0206906
Mc30 d09_2-1	0.241222	0.242675	0.189794	0.112946	0.120267	0.25909	0.413575	0.540163	0.738651	0.75674	0.311862	-0.0655528	-0.267619	-0.162405	0.053518	0.274291	0.521534	0.443704	0.171302	0.0757871	0.0930302	0.00998426	-0.128934	-0.0712757	0.214457	0.311122	-0.00242845	-0.195836	-0.111703	0.0107026	-0.0802187	-0.157531	-0.020667	0.119792	0.368736	0.923086	0.876105	0.438092	0.10779	0.119767	0.112688	0.0402941	0.00409452	0.308843	0.553224	0.274244	0.0236074	-0.0260849	0.0648196
Mc30 d09_2-2	-0.0956937	0.00340304	0.0659857	0.0281727	0.0116778	0.0349456	0.123502	0.262158	0.256853	0.194771	0.33465	0.492259	0.568197	1.12465	1.23096	0.908994	0.805008	0.860507	0.557178	-0.0345308	-0.35311	-0.400228	-0.421302	-0.360182	-0.209326	0.0226736	0.244642	0.24548	0.210434	0.171621	0.11266	-0.02597	-0.113177	-0.0954461	-0.233314	-0.342907	-0.0108886	0.430946	1.81604	6	0.702449	0.435036	0.15933	0.0232482	0.096661	0.169517	0.0807799	-0.00315268	0.0920903
Mc30 d09_2-3	0.246865	0.311639	0.269402	0.192095	0.0410016	-0.0990506	-0.0936311	-0.0841164	-0.121679	0.0155817	0.349864	0.511414	0.301864	0.17004	0.254327	0.215685	-0.0267687	-0.167609	-0.187265	-0.227509	-0.163354	-0.0392394	-0.00515482	-0.121308	-0.32895	-0.534194	-0.413684	-0.176525	-0.15384	-0.0748196	0.0792229	0.122814	0.050575	-0.0260947	-0.0407961	-0.00754237	0.0263888	0.0219905	-0.0267657	0.0138136	0.123843	0.121138	0.169642	0.24697	0.156834	0.0236618	0.00857944	0.0125212	-0.0055496
Mc30 d09_3-1	0.484547	0.0352345	-0.14865	-0.0767881	-0.0286356	-0.221068	-0.486017	-0.327275	-0.0572121	-0.0368668	0.068798	0.262588	0.436071	0.550436	0.378555	0.197787	0.193216	0.353813	0.364102	0.147028	-0.0653405	-0.0340981	0.116518	0.180078	0.153548	0.199359	0.364534	0.280555	0.141366	0.207833	0.40756	0.606749	0.47722	0.291517	0.196554	0.234297	0.265533	0.128504	-0.0805332	-0.0795312	0.0789122	0.116065	0.0528958	0.0367568	0.195346	0.36088	0.234589	0.170332	0.302503
Mc30 d09_3-2	0.29655	0.427204	0.244386	0.00796167	-0.0836163	-0.0261697	-0.0300675	-0.0951913	-0.0365824	0.0249157	-0.0632808	-0.0603408	0.31007	0.456362	0.223443	0.0946917	0.092395	0.0858247	0.0822927	0.210306	0.336039	0.187215	0.0547431	0.0593603	0.0143999	-0.0528158	0.0453793	0.245577	0.218766	0.0885661	-0.014557	-0.0298756	0.112408	0.384704	0.609781	0.419849	0.200959	0.0460617	-0.0074861	0.167778	0.345222	0.145274	0.145274	0.145274	1.50812	0.718961	0.273704	0.135601	0.096766
Mc30 d09_3-3	-0.00401745	0.141757	0.116067	0.170571	0.22549	0.09747	-0.109744	-0.0826388	0.0112376	0.0271459	-0.0355662	-0.150167	-0.204825	-0.00738589	0.323376	0.235844	0.057938	-0.0762385	-0.0387064	0.0178761	-0.0362304	0.0100799	0.439275	1.25326	0.989687	0.75778	0.408999	0.188817	0.151863	0.313738	0.212115	0.0834606	0.121617	0.11478	-0.0891006	-0.0155054	0.212997	0.34497	0.391707	0.403139	0.211137	0.0346477	-0.0115808	0.269755	0.546122	0.440552	0.24424	0.0773084	0.00541031
Mc30 d10_1-1	-0.154323	-0.273184	-0.264765	-0.148119	0.0338703	0.239216	0.452221	0.480061	0.29736	0.147837	0.0962094	0.0961098	0.0710504	0.123668	0.342468	0.32082	0.168674	0.189581	0.274122	0.260132	0.190052	0.116888	0.089984	0.150578	0.243953	0.206685	0.149671	0.215596	0.370146	0.425097	0.280861	0.242315	0.262738	0.14609	-0.11966	-0.332112	-0.195725	-0.0754363	-0.0100821	0.108553	0.166534	0.182753	0.267604	0.400106	0.462023	0.270799	0.0455382	-0.0764256	-0.145057
Mc30 d10_1-2	0.164155	0.183375	0.0448986	-0.0271547	0.0280213	0.108971	0.154619	0.133045	0.14671	0.416177	0.835224	1.0037	0.707283	0.226545	-0.0663001	-0.207373	-0.365664	-0.365664	-0.365664	-0.0237571	0.0889703	0.163573	0.11995	-0.0308116	-0.132178	-0.152078	-0.154417	-0.100433	0.0689478	0.122297	0.0785216	0.0642232	0.0067047	0.0314889	0.334933	0.428224	0.114397	-0.192305	-0.344906	-0.290208	-0.14702	0.120081	0.743332	6	0.432068	-0.0453757	0.0134156	0.0252757	-0.109944
Mc30 d10_1-3	0.966318	6	0.683328	0.0484707	-0.121486	-0.183129	-0.272407	-0.448235	-0.674878	-0.535046	-0.301966	-0.172272	-0.0097132	0.0518808	0.0355817	0.0704284	0.254973	0.526501	0.529568	0.267183	0.0384939	0.0255153	0.116043	0.00978083	-0.152069	-0.0999012	0.025539	0.0515369	0.0144912	0.0279708	0.125149	0.229929	0.293404	0.394731	0.315968	0.139166	0.0761743	0.0855344	0.166265	0.321408	0.406175	0.421247	0.36784	0.274045	0.134024	-0.0270734	-0.0790862	-0.00424514	0.0413157
Mc30 d10_2-1	-0.163849	-0.129325	-0.046467	0.0971607	0.200465	0.195821	0.223537	0.243459	0.22171	0.329981	0.457807	0.280867	0.00157366	-0.0254486	0.511695	0.439629	0.253845	0.472988	0.682318	0.319602	-0.0417311	-0.127577	0.0091366	0.172051	0.215622	0.284567	0.202908	-0.159114	-0.292404	-0.0897851	0.226883	0.278517	0.159013	0.0213234	-0.145623	-0.205894	0.079698	0.208919	0.231724	0.292629	0.367935	0.511544	1.0561	6	1.05634	0.154147	-0.0343491	-0.0737413	-0.22082
Mc30 d10_2-2	-0.19032	-0.301706	-0.266376	-0.101603	-0.00614901	0.0303461	0.0432837	0.041015	0.0196158	0.151928	0.376893	0.353448	0.20241	0.0995099	0.11058	0.123627	-0.169235	-0.447193	-0.407642	-0.19923	-0.0207528	0.102529	0.150244	0.0528237	-0.0682919	-0.0056023	0.119575	0.1355	0.110775	0.223169	0.337452	0.165837	0.0584726	0.0590719	0.0850219	0.114583	0.136028	0.137485	0.186181	0.260338	0.284845	0.216657	0.159938	0.250182	0.381212	0.33722	0.105044	-0.067675	-0.0377502
Mc30 d10_2-3	0.13849	0.137474	-0.00192259	-0.0845226	0.0509438	0.199037	0.183146	0.0717123	0.149659	0.274926	0.325686	0.286852	0.150415	-0.0234759	-0.10527	0.0106082	0.156757	0.163558	0.0584806	-0.026774	-0.0133373	0.0356359	0.0293267	0.0232111	0.0488715	0.0170408	-0.0212285	0.171352	0.353546	-0.0388872	-0.580765	-0.308701	1.03907	6	6	0.427582	0.388235	0.527801	0.476838	0.340414	0.384177	0.416342	0.161338	-0.111309	-0.142398	-0.0407827	0.101171	0.188871	0.160263
Mc30 d10_3-1	0.274008	0.217893	0.248194	0.26933	0.17965	0.129767	0.260654	0.624428	0.729657	0.178481	-0.0523551	-0.0263255	0.00540011	0.161724	0.491382	0.861082	0.372793	-0.0470043	-0.0998289	-0.143959	-0.19767	-0.142184	-0.0248152	-0.0121161	0.102326	0.226217	0.213442	0.265321	0.300168	0.0356778	-0.200906	-0.225565	-0.17028	-0.299997	-0.516367	-0.187097	0.225268	0.283646	0.285516	0.409847	0.356469	0.195992	0.13612	0.117597	0.0774602	0.0782011	0.155064	0.241557	0.24524
Mc30 d10_3-2	-0.415199	-0.388482	-0.448895	-0.448895	-0.448895	0.0782329	0.28656	0.19345	0.139507	0.227052	0.112898	0.112898	-0.13609	0.00555606	-0.0431804	-0.0754227	0.0456578	0.366916	0.758762	0.546	0.173413	-0.151784	-0.241086	-0.200089	-0.162961	-0.085131	0.0261121	0.134598	0.225419	0.19997	0.0698538	0.0299068	0.0215948	-0.0213468	0.0237106	0.111061	0.0724958	0.141183	0.311964	0.551953	0.574646	0.167591	-0.154501	-0.315912	-0.14433	0.088655	0.0512757	-0.0757346	-0.00428072
Mc30 d10_3-3	-0.127096	-0.103718	0.0818664	0.340302	0.52259	0.353133	0.122865	0.105474	0.173332	0.176391	0.227152	0.331208	0.303223	0.124367	0.0385788	0.151938	0.176981	0.176981	6	6	-0.24653	-0.109583	-0.0279242	0.0959625	0.280351	0.466242	0.364078	0.127627	-0.00802715	-0.0157125	0.141798	0.440471	0.439255	0.289208	0.149849	-0.0396177	-0.156615	-0.0289114	0.190425	0.244175	0.146103	0.166002	0.457633	0.74147	0.33314	-0.0215289	-0.0565736	0.0679249	0.0912131
Mc30 d11_1-1	0.37153	0.109586	-0.0886948	-0.0209764	0.172751	0.148957	-0.125663	-0.375333	-0.070305	0.260437	0.290776	0.235291	0.197933	0.106255	-0.107238	-0.424655	-0.538756	-0.149605	0.240651	0.243049	0.0651858	0.116385	0.331607	0.369511	0.182374	0.177402	0.394653	0.422217	0.26442	0.181095	0.269972	0.841408	2.2029	0.390002	-0.180317	-0.0538495	0.173464	0.362028	0.350821	0.30167	0.362588	0.320916	0.0309262	-0.105456	-0.0236049	0.143281	0.267719	0.293973	0.334321
Mc30 d11_1-2	0.0758798	0.150054	0.0887538	-0.163857	-0.326009	-0.151608	0.106519	0.397091	0.563089	0.25399	-0.135404	-0.14787	0.147777	0.339852	0.42357	0.407758	0.327541	0.27217	0.143836	0.104517	0.200421	0.275136	0.233473	0.229011	0.33666	0.609645	0.710284	0.522888	0.447858	0.408311	0.063936	-0.0938476	0.0174726	0.104026	-0.0786067	-0.238837	-0.27561	-0.092248	0.143186	0.0766419	-0.105213	-0.166159	-0.0548885	0.127902	0.239866	0.216083	0.0865636	0.050817	0.234983
Mc30 d11_1-3	-0.38782	-0.314894	-0.100013	0.145952	0.23856	0.0760516	0.0733531	0.235315	0.247019	0.155604	-0.0468125	-0.309468	-0.300668	-0.182817	-0.434936	-0.434936	-0.18854	0.189077	0.32743	0.224928	0.0607709	0.0708298	0.151713	0.101644	0.0726718	0.316555	0.300334	0.208774	0.148858	-0.0294528	-0.114147	-0.0436081	0.00584481	0.089426	0.268355	0.197535	0.104373	0.146409	0.110125	0.0681211	0.0984202	0.181648	0.171605	0.0938036	0.145394	0.107184	0.00270302	-0.0217144	0.0889884
Mc30 d11_2-1	1.03894	0.554214	0.0912298	-0.0724019	-0.0725105	0.159638	0.567128	0.603985	0.321227	-0.00792473	-0.353633	-0.360046	-0.157967	-0.0515103	0.044769	0.0813906	0.0710188	0.0846086	0.0461744	-0.0546512	-0.00502382	0.228732	0.426033	0.462686	0.710232	1.2815	0.542372	0.812543	6	0.287503	-0.306975	-0.264622	-0.0367992	0.112593	0.152893	0.0815426	-0.0164454	0.08061	0.319789	0.365016	0.189127	0.0295852	-0.044724	-0.078846	-0.176478	-0.157787	0.119442	0.267692	0.0902772
Mc30 d11_2-2	0.371834	-0.00702288	-0.204765	-0.140023	0.0259521	0.169249	0.31896	0.494739	0.482021	0.174713	0.0181703	0.107227	0.277851	0.518122	0.369157	-0.263248	-0.361413	-0.112904	0.184219	0.305333	0.360976	0.426202	0.464931	0.382168	0.170286	0.105674	0.233965	0.473481	0.400655	0.225689	0.0879995	0.0647055	0.232514	0.55026	0.857694	0.647278	0.200486	-0.265838	-0.0598079	0.191153	0.188857	0.156735	0.177179	0.126194	-0.0139964	-0.126525	-0.171451	-0.083452	0.120639
Mc30 d11_2-3	-0.242299	-0.128659	0.0771154	0.359896	0.589	0.531561	0.224166	0.0492134	0.0700914	0.0936476	0.0845665	0.1749	0.414456	0.682289	0.567899	0.204156	-0.0428826	-0.157415	-0.108789	0.0418336	0.109684	0.103843	0.144069	0.218214	0.27674	0.327739	0.33226	0.326417	0.545945	0.692296	0.42806	0.113789	-0.0373754	0.0949406	0.364346	0.375614	0.164048	0.0676481	0.951091	6	1.21728	0.474928	0.235547	0.264233	0.317222	0.335427	0.376519	0.248466	0.0857413
Mc30 d11_3-1	0.367437	0.258294	0.125352	-0.14459	-0.298171	-0.212261	-0.0794525	-0.0875415	-0.0304311	0.147174	0.295179	0.293156	0.278652	0.342594	0.564013	0.429675	0.134384	-0.00624609	0.00448802	0.0987251	0.154038	0.118246	0.0206733	-0.0570528	0.0934926	0.383299	0.323658	0.231148	0.285724	0.375419	0.282661	0.00815465	-0.233199	-0.260887	-0.204743	-0.107736	0.102857	0.118288	-0.0577508	-0.0353492	0.0602207	0.037627	0.0459922	0.281865	0.468041	-0.0261389	-0.486261	-0.168432	0.0412992
Mc30 d11_3-2	0.025508	0.000803259	0.0585837	0.0182164	-0.116667	-0.0149206	0.398778	0.752178	0.745364	0.603791	0.43963	0.354021	0.301512	0.208258	0.159112	0.115175	-0.0322353	-0.194468	-0.223338	-0.293799	-0.221275	0.0330606	0.140375	-0.00327478	-0.116811	0.11559	0.302922	0.172881	0.0938771	0.21007	0.468929	0.787178	0.549737	0.101445	-0.269512	-0.40452	-0.392185	-0.26367	-0.0919076	0.0652624	0.138912	0.131048	0.132904	0.212552	0.504164	0.834035	0.377173	0.134502	0.113293
Mc30 d11_3-3	-0.290943	-0.0791505	0.139858	0.271641	0.239995	0.191542	0.149852	0.113176	0.123463	0.105978	0.105154	0.200281	0.279718	0.399169	0.38347	0.177753	0.154142	0.244533	0.183486	0.0608356	0.228703	0.520295	0.970155	0.756616	0.0428662	-0.0931639	-0.00249218	0.114041	0.124885	0.126763	0.221588	0.330945	0.1622	-0.101534	-0.106455	-0.00622598	0.0947375	0.1978	0.17923	0.0468896	-0.0131477	-0.0545231	-0.0605853	0.0814543	0.235542	0.297964	0.260002	0.15442	0.0866706
Mc30 d12_1-1	-0.0175023	0.100823	0.268879	0.413092	0.421318	0.36448	0.276243	0.187695	0.0652085	-0.0180443	0.0737226	0.102885	0.0657931	0.203131	0.32215	0.0458628	-0.118042	-0.0545975	0.27284	0.439522	0.148223	-0.115725	-0.125663	0.0962872	0.225791	0.21003	0.167625	0.161951	0.183089	0.137467	0.149082	0.255615	0.314845	0.415428	0.788465	0.699232	0.173184	-0.127277	0.138728	0.8972	0.521675	0.149118	-0.0275208	0.0850574	0.322099	0.38651	0.258404	0.169005	0.16952
Mc30 d12_1-2	-0.236382	0.0370357	0.609434	0.729396	0.290646	-0.0166476	-0.123287	0.0198109	0.265016	0.179772	0.0154823	0.154121	0.50305	0.329151	0.049394	-0.161357	-0.263999	0.890926	0.779036	0.218496	0.0664741	0.0526648	0.150506	0.237737	0.147383	0.0567652	0.234931	0.467103	0.310347	0.0971419	5.93e-06	0.0230505	0.15079	0.215542	0.0745307	0.102441	0.163397	0.0515731	-0.0610874	-0.065638	-0.0581178	-0.0606057	-0.0716754	-0.125775	-0.207881	-0.203111	-0.152754	-0.0714147	0.258254
Mc30 d12_1-3	0.400125	0.310231	0.136235	-0.0686714	-0.113077	-0.097605	-0.0885494	-0.0665777	-0.156036	-0.317956	-0.166204	0.0931971	0.273765	0.224568	-0.181761	-0.575503	-0.384778	-0.0475153	0.0623205	0.0482796	0.0365971	0.04297	-0.0483753	-0.166006	-0.137867	-0.0448408	0.109924	0.218777	0.161881	0.0414002	-0.0138575	0.111739	0.181278	0.120082	0.0461903	0.00345741	-0.00202097	0.0324866	0.122422	0.181711	0.144863	0.0694417	0.0183284	0.164512	0.621652	1.46417	0.675846	0.217266	0.0358257
Mc30 d12_2-1	-0.480139	-0.0880862	0.0398506	0.128902	0.270871	0.250526	-0.00861397	-0.406941	-0.406941	-0.311926	0.111475	0.400655	0.522626	0.224046	-0.0447675	-0.0867841	0.0861082	0.149484	-0.0108482	-0.181575	-0.253756	-0.453127	-0.658576	-0.385935	0.146398	0.42896	0.393012	0.332413	0.374115	0.672343	1.24697	0.847757	0.448294	0.323765	0.221736	-0.0109591	-0.182308	-0.0111007	0.276987	0.160983	0.0556905	0.121722	0.119115	-0.0164569	0.0451001	0.196118	0.292816	0.194475	0.0678992
Mc30 d12_2-2	0.0479341	0.270985	0.23455	0.0424481	-0.0272224	0.0646923	0.434864	0.584369	0.216186	-0.0340351	-0.0778138	0.0989135	0.306998	0.243519	0.0534469	0.0301235	0.194971	0.282243	0.295912	0.410922	0.385319	0.290507	0.347788	0.470568	0.402753	0.334694	0.415957	0.345451	0.138916	-0.00626834	0.0274351	0.133278	0.177047	0.169742	0.182543	0.118461	-0.0533572	0.157754	1.03611	0.808404	0.439977	0.293784	0.246077	0.39384	0.515531	0.510473	0.581101	1.0826	0.619652
Mc30 d12_2-3	-0.56811	-0.711116	-0.513524	-0.249336	0.178329	0.316357	0.16115	0.0778398	0.138602	0.269919	0.36531	0.365734	0.226342	0.180857	0.258009	0.264942	0.174575	0.330425	0.713677	0.235201	0.0819777	0.157739	0.282116	0.379365	0.456611	0.454833	0.334291	0.279025	0.364696	0.497497	0.878791	1.49569	0.988271	0.439101	0.140225	0.0842509	0.144829	0.267531	0.326956	0.134064	0.00200496	-0.0359948	-0.00838912	0.0935418	0.187908	0.156463	0.0310359	0.0455063	0.45772
Mc30 d12_3-1	0.321737	0.195303	0.188534	0.381731	0.678342	0.597321	0.308825	0.251317	0.439498	0.638386	0.369059	0.118179	0.00337734	-0.0535575	-0.0880467	-0.185638	-0.24581	0.0308957	0.661596	1.49452	0.481579	0.185264	0.199049	0.236413	0.0736502	-0.0871246	0.116192	0.283196	0.109417	-0.0171429	-0.0240067	-0.0284556	-0.0309655	0.222601	0.4102	0.189714	-0.157739	-0.349559	-0.253612	-0.0593621	0.0865629	0.218665	0.236443	0.124294	0.036017	-0.041236	-0.168528	-0.0327932	0.239954
Mc30 d12_3-2	0.0672742	-0.213009	-0.268431	-0.0489433	0.0754816	0.233892	0.35112	0.224753	0.174822	0.205693	0.16938	0.216483	0.309483	0.104493	-0.394914	-0.909137	-0.558001	-0.242954	-0.00480519	0.207529	0.335006	0.272459	0.192075	0.207666	0.21517	0.160503	0.0827021	0.0469568	0.0824802	0.08764	-0.0300872	-0.239795	-0.252586	-0.0759609	0.0760368	0.0661999	-0.0541007	0.148964	1.76063	1.02075	0.207076	-0.291055	-0.291055	-0.291055	-0.72305	-0.368572	-0.0544105	0.212327	0.345366
Mc30 d12_3-3	-0.150976	-0.00184619	0.0567448	-0.117732	-0.326605	-0.236086	-0.0442152	-0.015534	-0.0353921	0.0491882	0.212618	0.225983	0.100075	-0.052313	-0.221603	-0.178037	-0.011871	0.173021	0.432026	0.67158	0.727644	0.803332	0.803033	0.60936	0.458257	0.317927	0.187903	0.0478416	-0.0828976	-0.0664742	0.139147	0.304587	0.375776	0.529631	0.446642	0.0969557	-0.239846	-0.270388	0.0556202	0.291676	0.129677	0.0514763	0.245116	0.339099	0.0610293	-0.123896	-0.135451	-0.196727	-0.273658
Ui20 d01_1-1	0.114014	0.166931	0.280004	0.393339	0.372881	0.245828	0.118419	0.0592592	0.123533	0.227828	0.160235	0.0448547	0.0280418	0.13979	0.261012	0.134836	-0.263589	-0.500655	-0.483091	-0.483091	-0.483091	-0.0712832	0.370228	0.4556	0.384098	0.347885	0.292153	0.215813	0.209599	0.187909	0.059141	-0.0914857	-0.118043	-0.0534637	0.277914	0.902705	0.624888	0.347046	0.250158	0.113158	-0.0133244	-0.0232647	0.0116028	0.0507523	0.0642445	0.024464	0.0407472	0.0963758	0.150229
Ui20 d01_1-2	0.0982946	0.290124	0.361851	0.270435	0.176318	0.255934	0.732714	1.54678	0.631634	0.375539	0.334475	0.32033	0.432175	0.786237	0.977411	0.665157	0.129724	-0.231669	-0.334783	-0.334783	-0.334783	-0.204532	0.178013	0.460308	0.934701	1.49376	0.606811	0.293573	0.188673	0.12369	0.0571503	-0.0729787	-0.214463	-0.231334	-0.0567804	0.281127	0.515695	0.292747	0.046598	-0.0920371	-0.0899743	0.000539851	0.0990313	0.205598	0.236578	0.209258	0.297978	0.47557	0.845811
Ui20 d01_1-3	0.88409	1.4637	0.86268	0.499441	0.311223	0.1103	-0.0475633	-0.0683366	0.0262166	0.12438	0.12824	0.0759789	0.00335733	0.0194034	0.0820627	0.0344137	-0.182363	-0.372049	-0.402387	-0.402387	-0.402387	-0.0149556	0.168114	0.167818	0.186565	0.218206	0.225313	0.327031	0.499486	0.471795	0.214099	-0.0188872	-0.0111341	0.0794558	0.137292	0.206603	0.155674	0.0532571	0.0116887	0.0232862	0.0617774	0.0937141	0.0907424	0.0515211	-0.00219135	0.0814918	0.391973	0.540988	0.389335
Ui20 d01_2-1	1.06608	0.407453	0.196738	0.249334	0.417038	0.585158	0.551036	0.203997	0.0180628	0.134464	0.266486	0.387045	0.51512	0.354882	0.0664576	-0.0834359	-0.101547	-0.0474822	0.0573984	0.163222	0.194253	0.182685	0.217189	0.439995	0.62471	0.26934	0.0537061	-0.00232305	0.0250799	0.138077	0.339344	0.583136	0.577429	0.358411	0.401461	0.549929	0.333271	0.0925813	0.123386	0.205377	0.126931	0.0122132	-0.0316605	-0.140108	-0.271517	-0.184665	-0.0646381	-0.0597616	-0.145574
Ui20 d01_2-2	0.273807	0.207404	0.28325	0.400708	0.429758	0.289917	0.0392234	-0.161137	-0.117494	0.113873	0.225103	0.258646	0.263238	0.0975775	-0.0610129	-0.0532313	0.0258672	0.0698053	0.183979	0.313591	0.294417	0.173015	0.0650832	-0.00432275	-0.00190135	0.132602	0.445559	0.975747	0.900938	0.466176	0.207519	0.029422	-0.100484	-0.123445	-0.0593897	-0.0312232	0.000746442	0.0741772	0.143239	0.182533	0.169631	0.118293	0.0212522	-0.158404	-0.217882	0.0684789	0.412716	0.410263	0.147095
Ui20 d01_2-3	0.724539	0.600824	0.349655	0.184215	0.149074	0.152937	0.112363	0.0817069	0.24808	0.408331	0.258257	0.0732633	0.000784691	0.0165721	0.112761	0.167077	0.0893623	0.143189	0.284404	0.360154	0.291671	0.0737698	-0.143013	-0.231387	-0.205442	-0.11343	-0.0268998	0.0225359	0.166876	0.369181	0.398699	0.214422	-0.0246294	-0.108368	-0.00356109	0.00917835	-0.0745883	-0.0598071	0.0071921	0.0259643	0.0404144	0.0779707	0.0937657	-0.0446676	-0.123964	0.0918797	0.360258	0.432804	0.220169
Ui20 d01_3-1	0.287334	0.190247	0.110059	0.0811642	0.0384521	-0.0136792	-0.00104288	0.35326	0.560596	0.0317478	-0.308115	-0.480665	-0.403613	-0.336577	-0.329094	-0.295369	-0.20621	-0.133564	-0.0893696	0.0673236	0.431353	0.522829	0.264337	0.180198	0.155586	0.0163385	-0.112025	-0.198325	-0.227819	-0.131754	0.0252672	0.174967	0.153075	0.0555825	0.0832198	0.162005	0.250532	0.286415	0.26681	0.244232	0.223846	0.0896422	-0.309845	-0.309845	-0.468941	-0.0487822	0.0945213	0.0837998	0.104657
Ui20 d01_3-2	0.145552	0.29653	0.342089	0.354325	0.315228	0.129999	-0.0933196	-0.206968	-0.181274	-0.189035	-0.29437	-0.480665	-0.524296	-0.423941	-0.344185	-0.339266	-0.255696	-0.0165298	0.101962	0.0548164	0.0370412	0.030744	0.000754921	-0.0710165	-0.193366	-0.184541	-0.0211518	0.0132981	-0.0799388	-0.0147278	0.0360622	-0.0558853	-0.0823217	0.0921158	0.236844	0.350684	6	6	6	0.789834	0.397693	0.520003	0.171494	0.171494	-0.273109	-0.025866	-0.0836647	-0.241524	-0.294069
Ui20 d01_3-3	0.107831	0.31813	0.455586	0.323606	0.132117	-0.0434166	-0.235747	-0.300413	-0.118968	-0.030326	-0.094124	-0.095569	0.150429	0.357437	0.195248	-0.0468968	-0.136586	-0.0346104	0.0592403	0.0807436	0.142767	0.280645	0.337817	0.110843	-0.141986	-0.187835	-0.135067	-0.197045	-0.203828	0.0695515	0.414733	0.605089	0.592474	0.654903	0.707609	0.360052	0.105771	0.168655	0.428794	1.01702	6	1.81236	0.566805	0.566805	-0.258364	0.0318314	0.0554843	-0.13892	-0.236666
Ui20 d02_1-1	0.181181	0.30666	0.464731	0.548771	0.49005	0.451713	0.530906	0.44952	0.226766	0.0878874	-0.0186907	-0.113671	-0.101618	0.0806833	0.173681	0.0642237	-0.0157528	0.0555278	0.137397	0.118866	0.0662407	0.026474	0.0141543	-0.00229205	-0.0119417	0.125344	0.35487	0.3114	-0.0585028	-0.185122	0.00203643	0.102228	0.0214495	-0.0785367	-0.140137	-0.025335	0.155476	0.182876	0.228919	0.394813	0.508692	0.519772	0.568269	0.619126	0.56078	0.430478	0.351051	0.413487	0.54551
Ui20 d02_1-2	0.0740051	0.0567775	0.0929828	0.0988912	0.00452776	-0.110639	-0.20508	-0.128413	0.223615	0.409889	0.237871	-0.0702677	-0.228467	-0.207189	-0.176403	-0.21962	-0.257833	-0.156607	0.0850249	0.486124	0.645123	0.340067	0.167998	0.055125	-0.105227	-0.179812	-0.133744	-0.0824636	-0.0244138	0.0941074	0.295598	0.573436	0.556033	0.320896	0.151568	0.0326028	0.0810807	0.375232	0.798034	6	2.47264	0.552002	-0.151163	-0.151163	-0.407083	0.0689861	0.232943	-0.0238742	-0.204709
Ui20 d02_1-3	0.10165	0.182191	0.235808	0.166618	0.0376877	-0.0241667	-0.0424824	-0.00248945	0.135998	0.261409	0.670015	6	1.06617	-0.0808296	-0.110492	0.041912	0.10272	0.0758247	0.0958796	0.16838	0.202556	0.0996225	0.0255268	0.0268278	-0.0276976	-0.116775	-0.0935885	0.0454189	0.462246	0.842559	0.437314	0.230226	0.206473	0.4353	0.608573	0.305947	0.0781614	0.0914352	0.134269	0.19182	0.434302	0.479517	-0.132812	-0.132812	-0.448806	0.0169053	0.0498848	-0.1825	-0.238694
Ui20 d02_2-1	0.313047	0.23012	0.227388	0.228598	0.199363	0.233679	0.27805	0.186856	0.0523679	0.00940951	0.00594617	-0.0213051	0.000715715	0.183048	0.276568	0.187702	0.0984668	0.113052	0.148791	0.00974784	-0.196777	-0.175545	-0.0542384	-0.0372833	-0.086627	0.00276734	0.168761	0.0693887	-0.228466	-0.227266	0.0414345	0.211092	0.222585	0.0840244	-0.107037	-0.113044	-0.0418928	-0.0672102	-0.0735183	-0.0167323	0.0188272	0.0597474	0.179888	0.236112	0.239081	0.309261	0.359775	0.353174	0.398843
Ui20 d02_2-2	-0.000129721	0.202808	0.64277	0.52537	0.207803	0.247728	0.384899	0.244761	0.126363	0.246916	0.471593	0.316964	0.000164821	-0.0587137	0.0554359	0.105093	0.101327	0.124922	0.159962	0.268927	0.414458	0.241569	0.0608462	-0.0711316	-0.162466	-0.150449	-0.0758739	-0.0581363	-0.187598	-0.253859	-0.123346	0.0809597	0.344861	0.419732	0.180323	0.116712	0.18074	0.249453	0.51879	0.627152	0.330915	0.0820662	-0.0354192	-0.089742	-0.116421	-0.129239	-0.0860513	0.0738369	0.257159
Ui20 d02_2-3	0.167592	0.161674	0.269928	0.42311	0.396221	0.236807	0.223389	0.311193	0.449533	0.469419	0.226089	-0.0462795	-0.22042	-0.185822	0.015491	0.103008	-0.00277484	-0.0779549	-0.118412	-0.163396	-0.142943	-0.0468592	0.0172354	0.0330313	0.017114	0.0278201	0.0712185	0.00642658	-0.193418	-0.168515	0.129041	0.693147	1.18316	0.513698	0.0429904	-0.033881	0.12029	0.253639	0.30617	0.320561	0.285986	0.24939	0.251152	0.173481	0.0996467	0.107982	0.247966	0.436507	0.378841
Ui20 d02_3-1	-0.144202	-0.0814224	0.0709619	0.166516	0.0951036	-0.0760149	-0.155825	-0.066119	0.0559681	0.125519	0.17343	0.254393	0.299593	0.16009	0.00114614	-0.0315559	0.0207569	0.125236	0.405798	0.71099	0.273458	-0.107276	-0.156	-0.00509132	0.10139	0.0459038	-0.0350208	-0.0701243	-0.136561	-0.037398	0.138503	0.203689	0.103529	0.112106	0.325142	0.500067	0.17781	-0.180227	0.0322481	0.331883	0.365514	0.073686	-0.123659	-0.0233718	0.130668	0.396508	0.802167	0.541465	0.119881
Ui20 d02_3-2	-0.0780584	0.0348387	0.140832	0.270074	0.2789	-0.0261843	-0.324375	-0.348318	-0.152385	0.0528918	0.193089	0.336051	0.459062	0.416422	0.325854	0.322974	0.356535	0.354682	0.418525	0.514893	0.357509	0.176385	0.248421	0.396073	0.297777	0.0884665	-0.0158195	0.143013	0.708359	0.685128	0.513418	0.361785	0.122466	0.0118752	0.0806884	0.144029	-0.0574474	-0.374555	-0.204448	0.0110229	-0.102752	-0.454122	-0.38818	-0.0643365	0.126997	0.171517	-0.0017637	-0.170547	-0.117296
Ui20 d02_3-3	0.390886	0.26898	0.0482684	0.0217323	0.146351	0.129873	0.11102	0.363725	0.731047	0.644558	0.260087	0.161797	0.189322	0.119698	0.00782383	0.00393755	0.0523954	0.121313	0.104161	-0.089843	-0.20791	-0.112934	0.0798714	0.178597	0.116306	0.0377479	0.0225348	-0.0518415	-0.246034	-0.311872	-0.102658	0.132593	0.0934959	-0.0841495	-0.111219	0.0313592	0.207147	0.231269	-0.0415115	-0.153803	0.050476	0.161608	0.00824627	-0.14166	-0.0186094	0.126622	0.0689489	0.00694152	0.189239
Ui20 d03_1-1	0.273292	0.498961	0.417274	0.36876	0.327246	0.0483753	-0.0764944	0.0434534	0.222558	0.269135	0.212171	0.206604	0.355505	0.353247	0.161473	0.0441542	0.114235	0.269137	0.289308	0.168825	0.187577	0.505684	0.902995	0.611022	0.211048	0.0187098	-0.00743673	0.0865624	0.138859	0.0477989	-0.000402237	0.086839	0.137992	0.0534666	0.086211	0.188888	0.229176	0.174603	-0.0661975	-0.32191	-0.176976	0.117811	0.421291	0.399132	0.107607	-0.104397	-0.176655	-0.09592	0.144199
Ui20 d03_1-2	-0.278137	-0.126335	0.10862	0.14502	-0.0315459	-0.109463	-0.00907651	0.174259	0.326281	0.323976	0.137708	-0.0547075	-0.000778108	0.307054	0.857372	0.680011	0.475691	0.765695	0.837842	0.278328	0.0398742	0.118689	0.20549	0.202301	0.133678	0.0310389	-0.00570665	0.0533741	0.18079	0.272803	0.269208	0.24544	0.162478	0.0723655	0.36193	0.798966	0.645838	0.281954	-0.105091	-0.284004	-0.0394306	0.123543	0.123381	0.121466	0.072112	-0.0281511	-0.0980236	-0.148303	-0.136057
Ui20 d03_1-3	-0.152335	0.0342334	0.182653	0.122063	-0.122276	-0.30728	-0.289636	-0.0960889	0.156573	0.372385	0.393973	0.245651	0.279604	0.404497	0.381333	0.284056	0.215951	0.159155	0.174482	0.272451	0.373827	0.415688	0.408691	0.323032	0.285414	0.351054	0.343755	0.235084	0.209823	0.320966	0.352813	0.107909	-0.158412	-0.31096	-0.176232	-0.00627048	0.0434717	0.0178379	-0.0904667	-0.157329	-0.026656	0.0511502	0.05663	-0.00499312	-0.0833747	-0.113559	-0.129334	-0.144381	-0.0864762
Ui20 d03_2-1	0.0205273	0.14746	0.349303	0.608724	0.435881	0.119424	-0.150924	-0.216089	-0.129693	-0.076403	-0.0997267	-0.138244	-0.103349	-0.0573403	-0.0274181	0.0223604	0.0706772	0.179175	0.297246	0.152111	-0.07741	-0.134034	-0.125335	-0.173785	-0.119206	0.0233883	0.0814354	0.171845	0.266061	0.233137	0.249855	0.376298	0.49473	0.386225	0.165722	0.0978292	0.0891791	0.128414	0.163301	0.0460307	-0.085729	-0.0617991	0.0344899	0.146988	0.318733	0.620588	0.735925	0.392755	0.237972
Ui20 d03_2-2	0.598703	0.728734	0.29918	-0.0211573	-0.0426769	0.0149982	0.0771544	0.218812	0.274457	0.133571	-0.0465802	-0.051569	-0.0740828	-0.204281	-0.239138	-0.00727079	0.265113	0.33956	0.159498	-0.0402177	-0.0611902	0.0765679	0.193034	0.224051	0.143984	0.030828	-0.0545289	-0.0999051	-0.00470006	0.24991	0.454522	0.493859	0.309027	0.0867928	0.145699	0.373773	0.378063	0.202383	-0.0172519	-0.100341	0.0131161	0.10675	0.0552445	-0.0690554	0.00558727	0.128827	0.0843771	-0.00291485	0.00695859
Ui20 d03_2-3	0.248532	0.293681	0.253764	0.312974	0.46625	0.540114	0.193421	-0.0712637	-0.0368672	0.0109763	-0.190641	-0.367248	-0.222263	0.00215558	0.0971772	0.0984609	0.0399932	-0.0318994	0.0232473	0.124223	0.131066	0.250008	0.399698	0.343593	0.118108	0.0476488	0.157519	0.40125	0.381736	0.205683	0.108604	0.0394513	-0.0667334	-0.136508	0.0117563	0.181795	0.256019	0.245559	0.118672	-0.0456806	-0.118431	-0.0223792	0.150261	0.285496	0.345813	0.291707	0.162573	0.0515327	0.0727793
Ui20 d03_3-1	-0.166781	-0.189166	-0.22555	-0.25318	-0.17006	-0.0354639	0.0347063	0.162216	0.413993	0.507462	0.340265	0.0763397	-0.122539	-0.108433	0.0460795	0.0830453	0.0821209	0.249283	0.759467	0.610135	0.21898	0.144897	0.301856	0.579178	0.691073	0.494361	0.360555	0.21535	0.138611	0.293153	0.505096	0.328254	0.448431	0.835314	0.794235	0.393545	0.0502769	-0.255603	-0.508144	-0.24198	-0.0738692	-0.0488561	-0.0668299	-0.0340524	-0.0353892	-0.0401561	0.0672454	0.167755	0.203933
Ui20 d03_3-2	-0.0660758	0.113221	0.345417	0.434278	0.333224	0.213166	0.0840552	0.0298775	0.0976385	0.255874	0.260273	0.0948625	-0.0423158	0.071709	0.282496	0.352748	0.420435	0.455188	0.290902	0.13451	0.0613474	0.0388723	0.0736843	0.0739931	0.079859	0.104058	0.0685462	0.0741877	0.164527	0.165602	-0.055007	-0.183903	0.0160644	0.313708	0.280009	0.0804352	-0.166207	-0.505039	-0.739346	-0.115783	0.447327	0.360229	0.0832001	-0.0140166	0.0754193	0.216445	0.292227	0.342302	0.349856
Ui20 d03_3-3	0.0546463	0.041627	0.0641159	0.108007	0.152173	0.226891	0.364573	0.346663	0.0870127	0.0429067	0.119996	0.0881892	-0.0356497	-0.0934903	-0.0282555	0.111579	0.320906	0.662021	0.919728	0.500808	0.232138	0.197762	0.247244	0.0980716	0.0262553	0.245759	0.418375	0.323657	0.326121	0.506894	0.357619	0.0302024	-0.00102238	0.16171	0.342034	0.295571	-0.0155261	-0.38007	-0.641825	-0.266638	0.0030053	0.00210522	-0.142449	-0.151457	0.0189817	0.113744	0.103728	0.094822	0.118919
Ui20 d04_1-1	0.264432	0.214013	0.187401	0.274262	0.342554	0.309282	0.244021	0.153531	0.0783622	0.013224	-0.0515404	0.0364831	0.193884	0.216342	0.163036	0.111524	-0.00501865	-0.0997393	-0.143819	-0.195375	-0.102059	-0.0359522	-0.0191113	-0.00362789	0.03686	0.112278	0.159892	0.107998	0.156485	0.558802	2.25	0.871804	0.395854	0.272398	0.268623	0.285374	0.372677	0.60791	0.95486	0.959426	0.650508	0.36282	0.123148	-0.0367753	-0.0303816	0.0385506	-0.0082532	-0.099232	-0.177382
Ui20 d04_1-2	0.91016	0.467983	0.125636	0.0557051	0.160863	0.158469	0.0342356	-0.0652785	-0.0906104	-0.150776	-0.21106	-0.115521	0.0342157	0.135523	0.331703	0.495528	0.380604	0.140102	-0.203586	-0.500315	-0.248636	0.0655092	0.246777	0.371783	0.45751	0.328539	0.129696	0.103331	0.28009	0.558011	0.681621	0.48588	0.251116	0.100876	0.0314891	0.225943	0.488111	0.368791	0.181993	0.019785	-0.0659393	-0.045531	-0.0442295	-0.125032	-0.17414	-0.0687556	0.0513033	0.0319647	-0.046057
Ui20 d04_1-3	0.0164143	0.0581674	0.0243147	0.0459729	0.189743	0.269318	0.216667	0.0890688	0.0624407	0.33077	1.11504	0.657675	0.30025	0.127595	0.0487694	0.0644047	0.0600835	0.037989	-0.0212336	-0.17001	-0.157901	-0.168861	-0.17971	-0.0346238	0.221036	0.541415	0.715665	0.405432	0.192301	0.160781	0.266253	0.3758	0.229534	0.000890224	-0.165389	-0.162165	-0.0255414	0.0759182	0.086924	0.119654	0.280822	0.239592	0.0655894	-0.0494303	-0.0249455	0.136303	0.263116	0.149677	-0.0887472
Ui20 d04_2-1	0.0326084	0.0869618	0.18602	0.179991	0.0830881	-0.0292452	-0.0186474	0.0488924	-0.0112516	-0.0220632	0.379366	1.43329	0.80664	-0.032933	-0.317171	-0.168	-0.0298699	0.0611038	0.00718718	-0.0895172	0.00422805	0.243554	0.394414	0.289417	0.21458	0.383517	0.316644	0.138555	-0.0255113	-0.160794	-0.172298	-0.0547665	0.0657033	0.192526	0.357816	0.330153	0.118097	0.0503029	0.0738488	0.078393	0.0642683	0.074998	0.0472228	-0.00540211	-0.012369	-0.0566168	-0.132686	-0.128745	-0.159588
Ui20 d04_2-2	-0.166131	-0.0240706	0.234964	0.421921	0.532096	0.720751	0.374661	0.221923	0.194141	0.144901	0.159878	0.16974	0.098946	-0.0669801	-0.243185	-0.295097	-0.377581	-0.332785	0.00999531	0.761507	0.541618	0.190401	0.0715162	-0.0434068	-0.198522	-0.109333	0.111263	0.167223	0.109334	0.0469651	-0.00124003	-0.0108655	0.0129721	0.0477322	0.0273811	-0.045005	-0.0302989	0.0255404	-0.0282748	-0.0930328	-0.0242904	0.079633	0.142264	0.169788	0.102517	-0.0271707	-0.0294953	0.122043	0.146589
Ui20 d04_2-3	-0.24472	-0.131258	-0.0940625	-0.0633679	-0.0527108	0.0172553	0.251432	0.431546	0.273034	0.0815632	0.172809	0.237937	0.0353874	-0.32091	-0.435871	-0.255628	-0.184656	-0.187883	-0.126912	0.119371	0.70367	1.59278	0.827504	0.232619	-0.065965	0.0492304	0.155369	0.0768143	0.00428976	-0.050825	-0.116356	-0.12203	-0.0261343	0.087074	0.0427228	-0.081203	-0.0909906	-0.0488273	-0.0392351	0.00188439	0.0742392	0.0628615	0.0223819	0.105693	0.252469	0.203631	0.101868	0.139728	0.0591628
Ui20 d04_3-1	0.0785547	0.125051	0.0756344	0.0802931	0.179472	0.273296	0.338458	0.350461	0.201742	0.110379	0.0666194	0.11013	0.270742	0.417599	0.468937	0.400773	0.307101	0.381102	0.88135	0.526519	0.0211799	-0.0340341	0.0432383	0.180107	0.327567	0.438924	0.481728	0.388055	0.181014	0.0122521	0.0770785	0.205857	0.165391	0.111989	0.131902	0.184843	0.121635	-0.0886168	-0.200553	-0.0843471	0.074728	0.205309	0.223063	0.0936904	0.0424016	0.0874846	0.179859	0.289977	0.398365
Ui20 d04_3-2	-0.183079	-0.170012	-0.0720381	0.13523	0.340463	0.312491	0.0722079	-0.128405	0.0151271	0.221074	0.138082	-0.0114316	0.0225924	0.158238	0.225676	0.17522	0.0144003	-0.132026	-0.123835	0.116081	0.522327	0.566555	0.478087	0.294198	0.0195763	-0.148773	-0.0928171	0.0646174	0.00300564	-0.174236	-0.223842	-0.182425	-0.0731796	0.0360342	0.0784031	0.0699379	0.00912495	-0.0249491	0.0985313	0.289071	0.35798	0.321197	0.282598	0.448856	0.408056	0.186216	0.100791	0.188591	0.42421
Ui20 d04_3-3	0.373821	0.0797854	0.0398976	0.113609	0.216991	0.234181	0.0446588	-0.213736	-0.130945	0.106674	0.120666	-0.0398556	-0.023144	0.0959196	0.0392304	-0.0681221	-0.061202	0.0155825	-0.0684286	-0.233916	-0.100888	0.209097	0.275788	0.212865	0.258683	0.351637	0.283564	0.145393	-0.0228615	-0.201756	-0.2187	-0.103514	0.138345	0.618368	1.33102	0.699321	0.355181	0.225792	0.167396	0.210085	0.252489	0.213884	0.0674024	-0.0561917	-0.124128	-0.149179	-0.0135582	0.22173	0.369351
Ui20 d05_1-1	0.178808	0.192334	0.473794	0.870962	1.43051	2.01536	0.515795	0.324609	0.220086	0.193089	0.24392	0.209131	0.161124	0.254032	0.363414	0.35757	0.220105	-0.0477724	-0.177884	-0.161804	-0.370648	-0.370648	6	-0.601699	0.0850902	0.517301	0.507942	0.338999	0.347505	0.90084	1.07368	0.343396	0.045409	-0.116023	0.00374252	0.229832	0.236674	0.0458238	-0.0836121	-0.0777824	0.10633	0.442184	0.768837	0.505029	-0.0325597	-0.381463	-0.320643	-0.171861	-0.160306
Ui20 d05_1-2	-0.14954	-0.132328	-0.0841263	-0.0295159	-0.0951364	-0.135548	0.0193536	0.10219	0.111189	0.126729	0.153157	0.154285	0.155404	0.238162	0.309016	0.346605	0.672911	6	1.42641	0.0726762	-0.363806	-0.363806	6	-0.200456	0.338271	0.23251	0.137981	0.122631	0.163908	0.311098	0.364959	0.166374	-0.0278676	-0.0736009	0.173046	0.43053	0.483942	0.318683	0.110527	-0.0060006	-0.013839	0.042892	0.0996878	0.0714846	-0.133546	-0.332733	-0.174177	0.116496	0.280501
Ui20 d05_1-3	0.00527996	-0.120041	-0.0885507	0.0285237	0.00360249	-0.102486	0.0720213	0.313321	0.350096	0.271383	0.277826	0.408076	0.409972	0.294415	0.291999	0.29839	0.110348	-0.216833	-0.274394	-0.159344	-0.409119	-0.409119	6	-0.588112	0.0415246	0.240852	0.267633	0.221992	0.163833	0.00906975	-0.11786	-0.0975719	-0.0349741	-0.0472792	0.0151275	0.151564	0.162076	0.0267934	-0.0797139	-0.098879	-0.0203627	0.102489	0.17096	0.166626	0.121112	0.086233	0.19423	0.1339	-0.0317013
Ui20 d05_2-1	-0.0923391	0.0353862	0.237501	0.216728	0.0561582	-0.0921144	-0.135455	0.0421156	0.134316	0.154116	0.244003	0.397096	0.298096	0.11324	0.063171	0.102869	0.261211	0.380106	0.326529	0.423716	0.707696	0.891278	0.567934	0.241146	0.104445	0.1095	0.0603103	-0.043075	-0.0860052	0.00148139	0.0928892	0.127975	0.207054	0.227201	0.0716634	0.000639232	0.210723	0.520664	0.454634	0.300592	0.12524	-0.011393	-0.0759932	-0.100056	-0.0725635	0.108785	0.259579	0.0657471	-0.184331
Ui20 d05_2-2	0.216031	0.333187	0.323309	0.24089	0.298206	0.321558	-0.045069	-0.186246	-0.0769414	0.0709751	0.109268	0.0542023	0.0763622	0.158419	0.094844	-0.0928935	-0.224259	-0.282797	-0.230638	-0.0875152	0.0908716	0.311903	0.41612	0.308459	0.248993	0.275908	0.1813	-0.0125549	-0.0970768	-0.0168856	-0.0163093	-0.0387031	0.0903865	0.379435	0.607542	0.412793	0.165892	0.127086	0.167621	0.214599	0.215177	0.109852	0.064448	0.115586	0.0823511	0.0448385	0.134328	0.148239	-0.0081708
Ui20 d05_2-3	-0.0280638	0.332765	1.12243	0.690728	0.240494	-0.0327728	-0.139652	0.0360888	0.161442	0.240943	0.218302	-0.00209842	-0.155006	-0.11733	-0.00474943	0.038367	-0.0521524	-0.184194	-0.201968	-0.0938152	0.117726	0.46267	0.457481	0.223721	0.217358	0.3213	0.301461	0.137382	-0.0317514	-0.0549068	-0.0265253	-7.41828e-05	0.0615859	0.182133	0.33733	0.391891	0.162935	0.026704	0.0109795	-0.0014084	-0.02405	-0.026082	0.0305894	0.138652	0.127876	0.00475557	-0.0184261	-0.0447432	-0.186223
Ui20 d05_3-1	0.257835	-0.033431	-0.033431	6	6	-0.556562	-0.171893	-0.0162917	-0.0129915	-0.0414609	0.00069378	0.0639918	0.038247	-0.103019	-0.111451	0.0231134	0.0683195	-0.0439569	-0.136697	-0.0569626	0.0155444	0.0500246	0.096023	0.092489	0.031661	-0.0412616	-0.107217	-0.165247	-0.194683	-0.135748	0.0338386	0.174321	0.235425	0.176797	-0.0276716	-0.206574	-0.0153458	0.256031	0.277935	0.212816	0.133815	0.128546	0.229686	0.320238	0.227901	0.0510169	-0.0352118	-0.00792391	0.0231304
Ui20 d05_3-2	0.18885	-0.353606	-0.353606	6	6	-0.86754	-0.37374	-0.0675687	0.18081	0.36165	0.429524	0.334594	0.0619178	-0.195306	-0.182127	-0.0106824	0.0570362	-0.04733	-0.150183	-0.067698	-0.0394394	-0.117666	-0.117979	-0.0798144	-0.0913778	-0.107026	-0.0186799	0.185385	0.310199	0.0862258	0.0466833	0.205969	0.39094	0.376915	0.0500667	-0.299901	-0.244685	0.0836677	0.308992	0.325031	0.255454	0.241051	0.24188	0.15008	0.00488411	-0.0756776	0.0382187	0.419847	0.395863
Ui20 d05_3-3	0.217779	-0.0423391	-0.0423391	6	6	-0.51273	0.0472303	0.0504398	0.020033	0.170494	0.251122	0.117261	-0.209863	-0.512199	-0.516779	-0.312074	-0.0805949	0.0575451	0.0262879	-0.0146893	0.0493451	0.0904385	0.0725964	0.016365	-0.0553545	-0.0847504	-0.0221155	0.0397618	-0.143793	-0.280562	-0.0802185	0.265863	0.407463	0.357413	0.30344	0.138655	0.0914288	0.219478	0.2959	0.357701	0.58541	1.22478	1.82611	0.5772	0.00515295	-0.323624	-0.43807	-0.284302	-0.0129717
Ui20 d06_1-1	0.10266	-0.0143719	-0.023686	0.0215732	0.00610657	-0.0652109	-0.18204	-0.315625	-0.286214	-0.132556	0.137458	0.37958	0.297972	0.243088	0.147436	0.0236967	-0.0107683	-0.0505799	-0.139092	-0.156229	-0.0447244	0.230399	0.82819	1.47728	0.937851	0.437337	0.106159	-0.0146883	0.122878	0.337583	0.329085	0.295237	0.519587	1.2095	1.06645	0.488304	0.443505	0.269363	0.00198072	0.0139413	0.15853	0.158204	0.059299	-0.00116388	-0.00138099	0.183487	0.457062	0.393826	0.2507
Ui20 d06_1-2	0.0949112	0.137381	0.3722	0.758216	0.750877	0.422868	0.0198635	-0.309077	-0.311881	-0.200351	-0.132655	0.0161098	0.159496	0.163081	0.0535136	-0.0784125	-0.131302	-0.149717	-0.154519	-0.0531186	0.192895	0.376821	0.378994	0.452601	0.452123	0.213906	-0.0760876	-0.229092	-0.163003	0.0454345	0.244149	0.361129	0.35488	0.265439	0.0635351	-0.126648	-0.197441	-0.213794	-0.134008	0.0556361	0.254409	0.277224	0.0640176	-0.123797	-0.126718	0.00577324	0.106	0.134352	0.0791742
Ui20 d06_1-3	0.0188509	-0.0843097	-0.0905715	0.115737	0.225407	0.0123922	-0.201453	-0.238056	0.0718952	0.200411	0.102439	0.160771	0.176383	-0.0256469	-0.184877	-0.100006	0.157316	0.289834	0.204587	0.120357	0.0924291	0.0627207	0.0676153	0.128789	0.127217	-0.0125924	-0.153516	-0.17676	-0.0964304	-0.0212656	0.082496	0.400265	1.09771	1.10398	0.55374	0.198939	0.0611348	0.0426637	0.0689674	0.0793369	0.0664948	0.00401295	-0.0469218	-0.0196537	0.0115713	0.0327718	0.0434344	0.0253162	0.0209765
Ui20 d06_2-1	0.686165	0.849674	0.499917	0.279628	0.177166	0.238665	0.403869	0.456211	0.201925	-0.0667729	-0.0255719	-0.120166	-0.329991	-0.309846	-0.156856	-0.144399	-0.168551	-0.114074	-0.0638104	-0.0512738	-0.130512	-0.199846	-0.0599568	0.11248	0.188076	0.236556	0.398283	0.98559	0.808911	0.257529	0.150506	0.39163	0.462065	0.223758	0.0848768	0.0705425	0.116205	0.172758	0.29548	0.471238	0.493384	0.32522	0.175466	0.129962	0.216177	0.349676	0.462525	0.624945	0.631974
Ui20 d06_2-2	-0.0422824	-0.0848459	-0.013018	0.269649	0.433773	0.262157	0.11439	-0.0821567	-0.394142	-0.689288	-0.526803	-0.264448	-0.132569	0.0587172	0.301144	0.471773	0.4921	0.402346	0.371589	0.30936	0.108947	0.00476368	0.136373	0.312304	0.363925	0.283884	0.184526	0.194569	0.207257	0.0991507	-0.0510864	-0.141354	-0.0421576	0.0549013	0.085777	0.143917	0.171608	0.10783	0.0748667	0.11039	0.122736	0.210452	0.544266	1.13953	0.531974	0.138102	0.0462552	0.138152	0.307896
Ui20 d06_2-3	0.232909	0.0199734	-0.05955	-0.00299918	0.0791822	0.132611	0.22191	0.222493	-0.0458436	-0.361135	-0.267012	-0.101495	-0.0326999	0.0843324	0.173106	0.134383	0.140756	0.246075	0.303474	0.283086	0.224675	0.171604	0.174967	0.278543	0.411764	0.409257	0.366033	0.409316	0.318386	0.260236	0.383394	0.214894	0.109321	0.256066	0.382719	0.300852	0.174455	0.0925494	0.0744125	0.0917259	0.109239	0.146935	0.154234	0.133458	0.13883	0.216715	0.330177	0.355227	0.304597
Ui20 d06_3-1	0.237781	0.209165	0.0488595	-0.369569	-0.794106	-0.455986	-0.16139	-0.159395	-0.325612	-0.499772	-0.220374	0.101257	0.133248	0.161347	0.279568	0.42726	0.423955	0.20905	-0.0947456	-0.300165	-0.249495	-0.0381929	0.246345	0.41534	0.309563	0.188773	0.169288	0.195401	0.16025	0.0724052	0.0341338	0.0293348	-0.167634	-0.640846	-0.640846	-0.451308	-0.159458	-0.0404942	0.0893958	0.321449	0.463619	0.425192	0.450418	0.591289	0.265828	-0.274425	-0.549007	-0.329575	-0.0504824
Ui20 d06_3-2	-0.151525	-0.206775	-0.228823	-0.437331	-0.725191	-0.393093	-0.098628	-0.0808039	-0.345798	-0.61841	-0.386497	0.0255424	0.183109	0.20326	0.279851	0.561643	1.00665	0.645649	0.197591	-0.0684759	-0.204207	-0.184444	0.0282415	0.446962	1.01219	0.716443	0.286682	0.189894	0.158679	0.039896	-0.0860376	-0.0811616	-0.0811737	-0.344852	-0.344852	-0.03888	0.230012	0.230312	0.143041	0.134626	0.253647	0.351611	0.375931	2.63255	6	6	-6.74018e-05	-0.222612	-0.051563
Ui20 d06_3-3	0.134396	-0.0524007	-0.160663	-0.458007	-0.850584	-0.587742	-0.375233	-0.297625	-0.342063	-0.642393	-0.607205	-0.209497	0.12489	0.255772	0.229508	0.196464	0.184714	0.102647	-0.0495167	-0.114831	-0.0752298	-0.0215236	0.0985378	0.210522	0.240197	0.274637	0.400202	0.595945	0.453973	0.0997021	-0.0919113	-0.0734588	-0.0818643	-0.411407	-0.411407	0.0209651	0.715723	1.05033	0.6389	0.363596	0.176267	-0.0217125	-0.169226	-0.102984	-0.0357885	-0.281196	-0.471543	-0.289667	-0.145286
Ui20 d07_1-1	0.160377	0.0273756	0.145546	0.361798	0.427232	0.31946	0.150488	0.0532534	0.115057	0.225826	0.160724	0.0787463	0.0882704	0.153891	0.481997	6	6	0.422466	0.0301413	0.0561692	0.134807	0.07995	-0.101465	-0.289354	-0.264743	-0.109225	0.00962	-0.00397369	-0.0825922	-0.0427855	0.1138	0.143759	0.00827896	-0.241559	-0.491314	-0.410228	-0.214957	-0.215232	-0.550829	-0.783053	-0.265128	-0.0286386	-0.0202708	-0.175388	-0.256363	-0.219968	-0.294803	-0.328365	-0.111963
Ui20 d07_1-2	0.170206	0.161015	0.295371	0.450798	0.393758	0.252121	0.346582	0.942064	1.92201	0.749771	0.372022	0.44021	0.513427	0.192264	-0.0313443	-0.0870922	-0.179486	-0.370269	-0.394718	-0.119317	0.134825	0.103062	-0.0665529	-0.214457	-0.226268	-0.215409	-0.208281	-0.147504	-0.0391012	0.153817	0.346639	0.281084	0.0476951	-0.242908	-0.440429	-0.166918	0.277622	0.269828	-0.122354	-0.314569	0.168904	0.301581	0.15734	-0.0667119	-0.0443184	0.0972338	-0.0147623	-0.120365	0.02832
Ui20 d07_1-3	-0.114085	-0.0991807	-0.010636	-0.0222384	-0.120412	-0.166379	-0.131469	-0.0983575	-0.0771704	-0.0658635	-0.105585	-0.0327074	0.176971	0.247244	0.162103	0.0824379	-0.0667854	-0.268885	-0.321151	-0.174987	-0.0593706	-0.0342928	-0.0814567	-0.191029	-0.185209	-0.0954315	-0.0700929	-0.126177	-0.187866	-0.114474	0.0736516	0.0810882	-0.0631074	-0.187063	-0.177522	0.0415411	0.165394	0.144404	-0.220703	-0.537917	-0.057302	0.136971	0.0580115	-0.12991	-0.187781	-0.0974716	0.0399128	0.265874	0.348288
Ui20 d07_2-1	-0.0266274	-0.141215	-0.134093	-0.0733489	-0.00073485	0.292454	0.64195	0.551734	0.373409	0.0676024	0.0111439	0.196883	0.337146	0.2232	0.134706	0.407507	0.515845	0.306334	0.170697	0.045907	-0.0659134	0.011432	0.23313	0.473058	0.702669	0.956129	0.80159	0.45797	0.317461	0.375455	0.495954	0.6632	0.508129	0.166287	0.034463	0.0139246	-0.054429	-0.0256101	0.154911	0.217138	0.113108	0.12109	0.301039	0.510093	0.533607	0.367109	0.268909	0.354316	0.356083
Ui20 d07_2-2	0.179775	0.164659	0.22931	0.189059	-0.0798807	-0.340566	-0.224317	-0.0559588	-0.0207024	-0.110675	-0.028621	0.233712	0.510969	0.524205	0.281187	0.217882	0.155544	0.0367291	-0.0181046	-0.0123774	0.0196403	0.0661572	0.0970143	0.163993	0.333069	0.538609	0.539683	0.419072	0.404212	0.361228	0.147537	-0.0734002	-0.0938987	0.0616253	0.184797	0.125878	0.088316	0.152672	0.221358	0.175666	0.128989	0.161503	0.213074	0.300955	0.445541	0.413785	0.220098	0.196797	0.277685
Ui20 d07_2-3	0.0754072	0.0861019	0.222159	0.236676	-0.0288545	-0.21441	-0.0549221	-0.0131885	-0.148495	-0.200082	0.0507435	0.138376	0.0868505	0.0800511	0.168373	0.337135	0.369722	0.376966	0.355983	0.187835	0.0163259	0.00669156	0.0487618	0.119598	0.194957	0.202149	0.236473	0.375945	0.333649	0.0233703	-0.215987	-0.265322	0.0371167	0.487625	0.248018	0.0518475	0.0517852	0.042133	-0.0229335	-0.065763	-0.0229441	0.0756861	0.0699242	0.0507948	0.13357	0.228881	0.127754	0.0481595	0.0857433
Ui20 d07_3-1	0.394959	0.0712631	-0.190974	-0.0553222	0.133539	0.192687	0.125457	-0.11391	-0.283512	-0.149421	0.00709384	-0.0321487	-0.124255	0.0994361	0.320355	0.245883	0.0429814	-0.0596835	-0.013895	0.136329	0.29758	0.412007	0.339397	0.138229	0.0459548	0.085189	0.174263	0.325363	0.595846	0.600642	0.464579	0.263144	-0.124294	-0.384735	-0.257221	-0.105447	-0.0268845	0.0784679	0.137401	0.0783108	0.0367367	-0.0511303	-0.145816	0.113847	0.308111	0.230927	0.0463323	0.029849	0.169176
Ui20 d07_3-2	-0.0721569	-0.194675	-0.189192	-0.138783	-0.128854	-0.08914	-0.024949	-0.0408435	-0.142686	-0.113074	-0.0965407	-0.259085	-0.385718	-0.116615	0.291431	0.47738	0.208308	0.0178925	0.0483817	0.280103	0.437227	0.357903	0.259355	0.293467	0.376309	0.335958	0.233703	0.122781	0.067728	0.319481	0.655091	0.506291	-0.00551464	-0.325014	-0.205769	-0.0479096	0.0579084	0.151733	0.106875	-0.000984517	-0.000570566	-0.0351278	-0.0705914	0.23107	0.239608	-0.00732547	-0.207194	-0.231279	-0.100636
Ui20 d07_3-3	-0.0578886	-0.17173	-0.216902	-0.126348	0.096683	0.24875	0.066272	-0.19971	-0.334397	-0.27366	-0.259228	-0.325362	-0.216635	0.20106	0.406139	0.41408	0.336885	0.294709	0.400933	0.635262	0.603913	0.384571	0.240863	0.202145	0.174193	0.117876	0.0917179	0.0382265	-0.111152	-0.0974738	0.0798958	0.0191681	-0.259915	-0.361623	-0.120187	0.0638684	0.202185	0.337848	0.363213	0.295027	0.0803694	-0.239931	-0.487285	-0.286617	0.0263144	0.105444	0.043677	0.195072	0.379682
Ui20 d08_1-1	0.173643	-0.0393084	-0.132781	0.149399	0.385934	0.223536	0.0121905	-0.0540136	-0.0426519	-0.0609817	-0.0785581	-0.0827465	-0.0551283	-0.0706473	-0.270233	-0.477922	-0.32996	-0.0728932	0.152675	0.185312	0.0959588	-0.0314673	-0.340307	-0.340307	-0.452066	0.110793	0.131194	-0.0122238	-0.154679	-0.199815	-0.171137	-0.221926	-0.214635	1.22735	6	6	0.820284	0.38707	0.0955599	-0.0682699	-0.146121	-0.113412	-0.0177198	0.0560089	0.141246	0.227638	0.237533	0.178881	0.115547
Ui20 d08_1-2	0.22055	0.00569972	-0.130314	-0.0445077	0.0921873	0.219959	0.377047	0.563978	0.445526	0.13208	-0.11666	-0.240543	-0.201602	-0.121353	-0.208594	-0.436562	-0.377173	-0.172132	0.100233	0.305123	0.338181	0.321986	-0.0191731	-0.0191731	-0.41304	0.0541318	0.0429266	-0.0565597	-0.10906	-0.126835	-0.0141469	0.129488	-0.123602	-0.272013	0.0673099	0.688083	1.30558	0.618897	0.170165	-0.0841593	-0.21505	-0.199406	-0.0551857	0.110151	0.166655	0.124816	0.165374	0.39942	0.663611
Ui20 d08_1-3	-0.0976161	-0.198237	-0.0171965	0.363075	0.425538	0.383871	0.313961	0.190039	0.0674999	-0.0050992	-0.0472124	-0.0534781	0.0499389	0.224043	0.141886	-0.228456	-0.211582	-0.0479249	0.139444	0.219495	0.0784834	-0.115206	-0.405952	-0.405952	-0.600829	0.111889	0.39181	0.264979	0.0060562	-0.115578	-0.078862	-0.0921201	-0.206276	-0.0400833	0.351436	0.587946	0.598133	0.430971	0.206928	0.0296744	-0.0473283	0.00449127	0.0819211	0.128914	0.191897	0.332469	0.335675	0.309365	0.382101
Ui20 d08_2-1	-0.483136	-0.797279	-0.576151	-0.304127	-0.15049	-0.0536863	0.0272519	0.211582	0.512414	0.872783	0.789104	0.417176	0.187296	0.155369	0.262731	0.401692	0.463497	0.548313	6	6	0.305404	0.0886207	0.0503114	0.0225251	-0.0846824	-0.251343	-0.280813	-0.0307983	0.184808	0.10616	-0.0800886	-0.155087	-0.117272	0.0225971	0.102248	0.215784	0.404775	0.349332	0.168244	0.0919332	-0.00280293	-0.066053	-0.0186923	0.107835	0.145909	0.114548	0.0884561	0.0551645	0.109209
Ui20 d08_2-2	-0.454956	-0.77801	-0.502	-0.297569	-0.135786	0.122508	0.174909	0.220552	0.348643	0.436676	0.36471	0.170206	0.112659	0.269714	0.301785	0.132515	0.0659171	0.14348	0.252321	0.219683	0.25917	0.374338	0.295715	0.00517602	-0.168773	-0.15092	-0.0789483	0.0541453	0.1207	-0.000124442	-0.162057	-0.237256	-0.26374	-0.0971454	0.175589	0.238948	0.174889	0.148439	0.139314	0.102297	0.138262	0.34671	0.478608	0.194207	-0.0392589	-0.15608	-0.289146	-0.417217	-0.424997
Ui20 d08_2-3	-0.150059	-0.346873	-0.223266	-0.232239	-0.194762	0.0157213	0.29664	0.482398	0.47517	0.397915	0.370513	0.328687	0.230765	0.247822	0.396548	0.453444	0.328587	0.206259	0.0330123	-0.0730226	0.00348648	0.0647561	0.0782526	0.112287	0.034687	-0.169019	-0.253109	-0.152681	-0.0345597	0.0374778	0.0399583	0.0136852	-0.0188364	-0.0434318	0.00114022	0.0467078	-0.0145798	-0.0610566	0.0499784	0.151581	0.0474467	-0.0260545	0.0698373	0.271429	0.226774	0.0772696	0.0463034	0.0629661	-0.0335627
Ui20 d08_3-1	-0.107536	0.121681	0.3178	0.338635	0.27825	0.331232	0.463691	0.520224	0.400798	0.227007	0.126091	0.127475	0.21533	0.256527	0.320457	0.433199	0.404509	0.231932	-0.117968	-0.310475	-0.137472	0.126805	0.232308	0.271022	0.313275	0.207281	0.169682	0.267759	0.418836	0.582061	0.64009	0.420523	0.122335	-0.115056	-0.201527	-0.126904	-0.0318163	-0.023762	-0.120616	-0.0420904	0.176465	0.303476	0.32906	0.111294	-0.03419	-0.00868198	0.108484	0.127895	0.0286352
Ui20 d08_3-2	0.139914	0.266885	0.219958	0.103982	-0.0187323	0.0019606	0.159216	0.263789	0.162717	0.0865543	0.132925	0.189973	0.170065	0.0930119	0.032595	0.104074	0.200869	0.216909	0.230112	0.172654	0.0413355	-0.0264404	-0.0288169	0.0303715	0.063137	0.0334601	0.0247497	0.0187848	0.034223	0.10813	0.139496	0.0861988	0.0317803	0.0682379	0.208502	0.230612	0.127865	-0.0387482	-0.225856	-0.0918977	0.146596	0.0514588	-0.166949	-0.156184	0.171567	0.456723	0.415213	0.110665	-0.18813
Ui20 d08_3-3	-0.00954241	0.189833	0.126665	0.0136275	0.00954653	0.292958	0.911807	0.641468	0.200591	0.213279	0.211222	0.0909477	0.115436	0.203344	0.208237	0.105033	0.0334789	-0.00398693	-0.0474	-0.0887768	0.00717447	0.187911	0.279036	0.170625	0.0552846	0.106866	0.202362	0.108862	-0.0756406	-0.0891031	0.100349	0.229796	0.201232	-0.00723459	-0.1693	-0.15033	-0.132347	-0.180179	-0.244313	-0.0643115	0.268791	0.46059	0.285784	0.00535061	-0.00115876	0.00434237	-0.0519239	-0.131559	-0.182584
Ui20 d09_1-1	0.0454013	0.102312	0.150604	0.120738	0.0370839	-0.0358561	-0.0330819	0.0236742	-0.00826885	-0.285206	-0.50378	-0.276657	0.0715488	0.21495	0.157823	0.0102748	-0.220716	-0.260316	-0.0178673	0.193381	0.145492	0.0266614	0.0242135	0.0889645	0.288651	0.457483	0.246292	-0.00516622	-0.0767256	0.0829085	0.584125	1.33075	0.816002	0.526091	0.311457	0.268893	0.327042	0.316672	0.299768	0.219106	-0.161687	-0.841709	-0.841709	-0.613716	-0.277059	-0.138343	-0.0393652	0.0663097	0.188117
Ui20 d09_1-2	-0.00713656	0.0125731	0.213367	0.324606	0.163907	-0.0829578	-0.254721	-0.281438	-0.174895	-0.194574	-0.324874	-0.114802	0.236644	0.299299	0.0977674	-0.0468537	-0.117972	0.0391411	0.286725	0.437059	0.750131	6	6	0.895039	0.318404	0.244677	0.184912	0.0897273	0.0738494	0.136223	0.104821	0.0584343	0.160304	0.349763	0.400319	0.240069	0.12814	0.137215	0.219647	0.147931	-0.210365	-0.828553	-0.828553	-0.618476	-0.126736	0.219036	0.253286	0.200025	0.182189
Ui20 d09_1-3	0.091756	0.303917	0.731134	0.668305	0.373802	0.217668	0.229041	0.395295	0.358923	-0.0642737	-0.408785	-0.3392	-0.176715	-0.0097697	0.317622	0.415694	0.0385278	-0.144198	-0.0285191	0.146367	0.308754	0.204466	-0.0366849	-0.0675373	0.071525	0.102834	0.00311393	-0.113158	-0.168391	-0.178057	-0.208165	-0.177107	0.00885974	0.207256	0.293669	0.315985	0.253632	0.193282	0.222714	0.113648	-0.294969	-0.951333	-0.951333	-0.755967	-0.301141	-0.0149758	0.0319722	0.027299	0.119233
Ui20 d09_2-1	0.0710701	-0.0701515	-0.257278	-0.25374	-0.03684	0.138628	0.2778	0.331926	0.248649	0.216772	0.329881	0.533492	0.381091	0.378074	0.37807	0.171948	-0.0170747	-0.174343	-0.302352	-0.331125	-0.267527	-0.226089	-0.194939	-0.0532869	0.180361	0.479843	0.626945	0.337312	0.019454	-0.205423	-0.245873	-0.201733	-0.254978	-0.283673	-0.123068	0.0415061	0.146235	0.227641	0.369359	0.463417	0.312834	0.0664418	-0.180087	-0.259834	-0.0362859	0.186216	0.158554	-0.0293138	-0.136628
Ui20 d09_2-2	-0.0474726	-0.031194	-0.120223	-0.0889096	0.0512849	0.0447523	-0.00109081	0.0356991	0.212081	0.355169	0.150035	-0.148908	-0.0828957	0.103502	0.0554356	-0.0322095	-0.0563039	-0.102946	-0.170007	-0.24313	-0.284507	-0.280658	-0.232878	-0.0614015	0.124092	0.220508	0.268595	0.374631	0.639475	6	6	0.630782	0.24326	0.149638	0.412654	0.40186	0.141159	-0.00833981	-0.0147019	0.141159	0.231807	0.0954821	-0.131525	-0.272605	-0.22787	-0.170324	-0.142672	-0.0806976	0.0123607
Ui20 d09_2-3	0.110376	-0.0779831	-0.185608	-0.0807821	0.145325	0.234278	0.215928	0.11863	0.0347818	0.00855874	-0.0576598	-0.216274	-0.252155	-0.218472	-0.215853	-0.222758	-0.237199	-0.225636	-0.163751	-0.118556	-0.154768	-0.233786	-0.242487	-0.0945302	0.0518288	0.121102	0.139979	0.122651	0.056048	-0.117614	-0.204787	-0.071008	0.0756536	0.115706	0.0662241	0.0360585	0.0397044	0.00819934	-0.104502	-0.0783411	0.0976705	0.148447	0.00333853	-0.0360594	0.175102	0.21204	0.0716729	0.0207979	0.13551
Ui20 d09_3-1	0.032184	-0.0728687	-0.119566	-0.0808031	0.0473122	0.137428	0.183352	0.223992	0.0628033	-0.0699656	0.0364286	0.156918	0.0887849	-0.0447347	-0.0454351	-0.00212722	0.0360391	0.083708	0.187622	0.301094	0.185329	0.0994746	0.0462496	-0.0444082	-0.0344981	0.131093	0.327279	0.402933	0.327957	0.279079	0.326388	0.417319	0.310421	0.160002	0.201974	0.355914	0.18103	-0.0254342	-0.0660497	-0.168653	-0.454956	-0.475652	-0.185868	-0.00935031	-0.0384755	-0.0580136	0.0869579	0.312142	0.413891
Ui20 d09_3-2	-0.0098358	0.0909588	0.243109	0.198749	0.110523	0.0927005	0.0784018	0.102742	0.142281	0.0232776	0.0419367	0.190784	0.263763	0.106424	-0.0668222	-0.0907493	0.129036	0.3893	0.341017	0.237833	0.217319	0.200575	0.22791	0.36168	0.489621	0.312164	0.0912676	-0.0581596	-0.0867254	-0.00442198	0.0360268	-0.0126208	-0.052329	-0.0414562	0.0351577	0.0916763	-0.030214	-0.168068	-0.194885	-0.207395	-0.327655	-0.376812	-0.270476	-0.106154	0.0263657	0.139176	0.207684	0.240378	0.271262
Ui20 d09_3-3	0.156391	0.298929	0.162357	0.0392761	0.0457015	0.0912755	0.127004	0.202837	0.313097	0.283937	0.203717	0.11793	0.0094298	-0.0327195	0.0979095	0.36742	0.55178	0.366838	0.110295	-0.0958901	-0.190971	-0.175963	-0.109987	-0.0259965	0.113558	0.264193	0.378959	0.642671	0.657886	0.228033	0.0291512	0.00396099	0.0665945	0.0687841	0.0605913	0.195838	0.318266	0.262707	0.23467	0.207219	-0.114778	-0.311471	-0.244038	-0.147103	-0.202612	-0.354229	-0.267959	0.170827	0.685905
Ui20 d10_1-1	-0.0669237	0.0950513	0.164513	0.103721	0.0118429	-0.00811313	-0.0210681	-0.0851663	-0.127877	-0.0710001	0.151489	0.379063	0.537415	0.484236	0.264402	0.100968	0.0116952	-0.0158516	0.0541055	0.184615	0.179826	0.086946	0.0958288	0.164288	0.0805753	-0.101047	-0.207457	-0.226639	-0.106608	0.12668	0.370919	0.302508	0.152945	0.163922	0.161911	0.0632232	0.0266159	0.157055	0.260739	0.0983767	-0.210148	-0.638865	-0.638865	1.34332	0.702055	0.395746	0.447522	0.416784	0.277424
Ui20 d10_1-2	-0.0534227	0.100194	0.196795	0.348903	0.457263	0.327231	0.0938248	-0.0980651	-0.196362	-0.154979	0.0919368	0.282449	0.260409	0.156518	0.119966	0.0944179	0.0222026	-0.0228104	-0.00425898	0.0964766	0.230244	0.160825	0.00275574	-0.0285801	0.0607078	0.114795	0.0597063	0.0607226	0.153408	0.151944	0.0636367	-0.0136005	-0.00530065	0.0595947	0.118364	0.122148	0.156086	0.281944	0.432651	0.410992	0.0975979	-0.498387	-0.498387	-0.557736	-0.087523	0.249967	0.521359	0.671991	0.424804
Ui20 d10_1-3	-0.01056	0.0538027	0.120271	0.258821	0.373566	0.205486	-0.0131659	-0.0848396	-0.0758671	-0.0645686	0.120764	0.395126	0.434355	0.164648	0.0282414	0.00226796	-0.033242	-0.00673338	0.116452	0.143045	0.103802	0.176028	0.273721	0.278227	0.251972	0.203461	0.0533747	-0.128889	-0.136034	-0.0309728	-0.06224	-0.188753	-0.193891	-0.0971592	0.0127051	-0.023192	-0.0167474	0.162897	0.198963	-0.00414177	-0.313753	-0.791768	-0.791768	-0.697019	-0.292036	0.0711827	0.325522	0.304224	0.172876
Ui20 d10_2-1	-0.21327	0.0722329	0.365007	0.32828	0.112867	-0.0539048	-0.157822	-0.140839	-0.0317567	0.141462	0.551304	0.694074	0.33022	0.0404653	-0.0352351	0.0860087	0.301753	0.473792	0.53959	0.447964	0.387805	0.494138	0.703131	0.714683	0.313076	0.00729847	-0.0983738	-0.0416226	0.165843	0.281473	0.197116	0.210603	0.724398	6	1.02048	0.213706	0.0799823	0.218222	0.250487	0.108374	-0.12862	-0.557113	-0.557113	-0.534895	-0.135482	0.154893	0.266099	0.224856	0.118827
Ui20 d10_2-2	-0.172879	0.126452	0.236476	0.198931	0.125225	0.0664871	0.0418927	0.0987011	0.187775	0.106192	0.122228	0.218729	0.230128	0.129364	0.0539846	0.0716865	0.140422	0.24013	0.295755	0.214142	0.139687	0.108015	0.135229	0.267814	0.332315	0.111816	-0.0589874	-0.136984	-0.128313	-0.0732793	-0.0629017	-0.0532752	-0.0272414	-0.0812096	-0.130711	-0.0896679	0.017382	0.109859	0.139332	0.0837378	-0.142196	-0.660747	-0.660747	-0.698164	-0.189279	0.265361	0.559	0.686663	0.638171
Ui20 d10_2-3	0.0584413	0.340314	0.349815	0.230269	0.129347	0.105334	0.150823	0.170178	-0.0504204	-0.218758	-0.0622259	0.132119	0.212405	0.1718	0.072305	0.0579469	0.0973403	0.173075	0.454332	1.20876	1.17048	1.14599	1.36521	0.827891	0.335423	0.0846514	-0.0039346	0.00575978	0.0893414	0.195229	0.362318	0.515659	0.260657	0.0775095	0.0280291	0.0215136	0.0514205	0.114604	0.0652636	-0.0811522	-0.28067	-0.630904	-0.630904	-0.401686	-0.0491983	0.121975	0.226259	0.300092	0.319797
Ui20 d10_3-1	1.14129	1.10207	0.106099	-0.187533	-0.121956	-0.0553873	0.0968079	0.330059	0.422376	0.289294	0.16369	0.110755	0.0890602	0.0594711	-0.0399417	-0.0367618	0.0107496	-0.0649702	-0.112377	0.00985142	0.143968	0.163817	0.15469	0.239258	0.393745	0.440365	0.374999	0.243202	0.120568	0.0806969	0.152373	0.247353	0.122811	0.0173414	-0.00915418	0.0500333	0.207569	0.245907	0.220999	0.261398	0.256982	0.071644	-0.140961	-0.167536	-0.00342109	0.228285	0.49812	0.878908	1.15752
Ui20 d10_3-2	0.317151	0.318626	0.0392057	-0.21883	-0.234262	-0.154352	-0.00106044	0.183984	0.471777	0.346667	0.0022805	-0.0599058	-0.0160359	0.0151774	-0.0323158	-0.0371133	-0.0173083	-0.0317352	0.036338	0.166196	0.258493	0.346058	0.388259	0.432699	0.54401	0.446492	0.188321	0.021133	0.004239	-0.0722105	-0.221765	-0.394986	-0.480599	-0.273129	-0.0773855	-0.0151799	-0.0158826	0.0237526	0.174778	0.360282	0.273518	0.0523084	-0.0274146	0.0692003	0.18393	0.183226	0.143776	0.114827	0.0885888
Ui20 d10_3-3	0.135047	0.0514252	-0.267145	-0.335837	-0.195054	-0.119152	0.00906547	0.209091	0.331333	0.211119	0.165496	0.27987	0.286207	0.0536403	-0.138942	0.0239252	0.137785	-0.0612009	-0.163768	-0.0507458	0.0783802	0.260185	0.536316	0.581566	0.406888	0.333625	0.224523	0.117701	0.330632	0.829882	0.642196	0.11152	-0.219966	-0.213662	-0.168467	-0.144998	-0.0215346	0.256673	0.610051	1.11521	0.770029	0.163793	-0.0540185	0.0432962	0.346756	0.709379	0.800317	0.464067	0.180715
Ui20 d11_1-1	-0.0628336	0.00635452	0.160291	0.077255	-0.127756	-0.402243	-0.371837	-0.058814	0.1665	0.244373	0.145653	0.0256343	0.0619152	0.0928269	-0.0914945	-0.368563	-0.364716	-0.0971881	0.115862	0.152846	0.102992	0.0911737	0.220317	0.220956	0.117609	0.0438055	-0.0521472	-0.0852885	-0.00348827	0.0356484	0.0327398	0.0258421	-0.0506115	-0.23867	-0.132028	0.280851	0.664064	0.587167	0.0516605	-0.0610606	0.0271711	0.0826543	0.1678	0.199648	0.17009	0.207522	0.312727	0.244057	0.000408595
Ui20 d11_1-2	-0.245298	-0.129443	0.130386	0.183982	0.0704742	-0.184261	-0.191503	0.038047	0.127423	0.178143	0.19829	0.222182	0.349257	0.298488	0.123909	-0.0204688	0.0046711	0.257939	0.57128	0.672099	0.427335	0.253077	0.294551	0.378499	0.340953	0.242717	0.065779	-0.0238691	0.0371978	0.0855355	0.09489	0.121787	0.170932	0.135284	0.0560011	0.174988	0.28258	0.0856129	-0.348821	-0.3964	-0.219533	-0.00793637	0.236702	0.339308	0.322697	0.246769	0.0511775	-0.187093	-0.370796
Ui20 d11_1-3	0.327118	0.457483	0.432631	0.367236	0.123395	-0.347181	-0.427354	-0.0448531	0.286663	0.42449	0.326112	0.156782	0.11854	0.151789	0.0558274	-0.196639	-0.242042	-0.054654	0.0650514	0.0891186	0.0448009	-0.0431526	-0.0443406	0.048339	0.0754738	0.117046	0.239136	0.243878	0.288982	0.476602	0.620438	0.466048	0.200934	-0.105764	-0.134823	0.0710253	0.168435	0.0918564	-0.130167	-0.198974	-0.127316	0.0277551	0.219297	0.237682	0.221966	0.366197	0.653434	0.456132	-0.00571901
Ui20 d11_2-1	0.0314439	-0.00493768	0.126448	0.262391	0.166299	0.0301788	-0.0831045	-0.0813869	0.0166014	0.0957511	0.101281	0.0748317	0.080788	0.140829	0.170804	0.0886003	0.0483476	0.235544	0.605299	0.75464	0.382053	0.21997	0.357137	0.262107	0.0616249	0.00497758	-0.116849	-0.402938	-0.322549	-0.0304799	0.171972	0.345651	0.402701	0.288692	0.196523	0.0665861	-0.0783641	-0.0892897	0.0171212	0.166184	0.328601	0.452585	0.446908	0.289903	0.205347	0.157578	0.0909447	0.0496253	0.0363073
Ui20 d11_2-2	0.299667	-0.0464771	-0.189674	-0.0745694	0.0199435	-0.00812883	-0.11062	-0.185393	-0.170752	-0.130179	-0.145537	-0.178441	-0.17885	-0.122548	0.0043277	0.0487816	-0.0162766	0.0542019	0.267798	0.408171	0.261727	0.0937062	0.0760521	0.125483	0.147971	0.0780904	-0.0620305	-0.300498	-0.251318	0.00675528	0.14522	0.0946059	0.032302	0.130772	0.276486	0.211523	0.00873659	-0.081784	-0.0285466	0.127783	0.362453	0.479827	0.190571	-0.0304827	0.227202	0.654668	0.655277	0.338162	0.191191
Ui20 d11_2-3	0.384944	-0.0360886	-0.195043	0.00231925	0.321793	0.254846	0.0475724	0.0644585	0.333119	0.843181	0.48503	0.122098	0.138848	0.460981	0.6938	0.176999	-0.107623	-0.0713201	0.0770635	0.14494	0.154369	0.146561	0.129928	0.141729	0.07048	-0.0934047	-0.242634	-0.410838	-0.268674	0.0411861	0.167178	0.0780154	0.0377509	0.183471	0.357822	0.39617	0.430518	0.650196	0.611312	0.25491	0.0138137	-0.159535	-0.307496	-0.292613	-0.0477727	0.188909	0.318404	0.280184	0.210827
Ui20 d11_3-1	0.0349212	0.224658	0.305549	0.116733	0.00643267	0.151552	0.369422	0.419694	0.347878	0.291772	0.259434	0.25705	0.161341	0.00557838	-0.0667726	-0.0159355	0.0334245	0.107611	0.536021	0.427238	0.154264	0.205959	0.411365	0.49748	0.471975	0.599351	0.331294	-0.00452513	-0.0659261	-0.00683874	0.126265	0.161181	0.0445951	0.00388949	0.0843612	0.210661	0.280303	0.238603	0.205594	0.249669	0.171594	-0.0160273	-0.197039	-0.169045	0.230813	0.321973	0.395524	0.537275	0.461907
Ui20 d11_3-2	0.239035	0.219751	0.145285	-0.0247849	-0.0566555	0.0646784	0.0315009	-0.0259296	0.0135988	0.0217134	0.00951184	0.217294	0.610431	0.366683	0.106987	0.17318	0.449544	0.632752	0.107782	-0.0661733	-0.0302298	0.0797087	0.094407	-0.0382757	-0.153667	-0.146289	-0.0046827	0.16868	0.22356	0.204943	0.190233	0.130303	-0.0164015	-0.116486	-0.0966403	0.0269111	0.115969	0.0182303	-0.041931	0.0937937	0.257174	0.258659	-0.0562581	-0.389756	-0.40035	-0.25763	-0.0546275	0.0424836	-0.00698401
Ui20 d11_3-3	-0.0962189	0.0577059	0.135202	-0.0198653	-0.154564	-0.0908843	-0.0519094	-0.0486605	-0.00766294	-0.0235664	-0.0321095	0.207668	0.742366	0.854096	0.517579	0.324201	0.293826	0.652992	6	6	0.423942	0.223289	0.14066	0.0630211	-0.0237458	-0.17138	-0.233981	0.0269859	0.47208	0.633896	0.523409	0.550937	0.416295	0.257475	0.281829	0.290138	0.183415	0.0981018	0.201412	0.204715	0.108264	0.0186367	-0.0999875	-0.265732	-0.279923	-0.149075	0.0658491	0.225614	0.259953
Ui20 d12_1-1	0.233832	0.362847	0.192897	-0.0820812	-0.268238	-0.172978	-0.0267923	0.0101065	0.0476728	0.0782198	0.129386	0.158905	0.0965706	0.081961	0.11515	0.0533961	-0.162883	-0.282889	-0.286763	-0.230096	-0.116682	0.0573658	0.303649	0.514835	0.255235	0.00410409	0.012877	-0.0172704	-0.0734836	0.035117	0.314602	0.697457	0.441863	0.127142	0.0309387	0.0904097	0.177045	0.0805006	0.0149965	0.0343806	0.00340821	-0.00193872	0.120553	0.229602	0.288525	0.40702	0.400729	0.220559	0.112677
Ui20 d12_1-2	-0.219084	-0.1702	-0.0991085	-0.110657	-0.231286	-0.200391	0.0502691	0.313709	0.512365	0.785793	0.598684	0.180645	0.0216123	0.0295239	0.0714962	0.0341552	-0.19772	-0.369182	-0.292386	0.0201607	0.29207	0.241973	0.100741	0.0337298	-0.00179701	-0.0106029	0.042694	0.11335	0.169618	0.16227	0.0583986	-0.0852423	-0.148499	-0.120832	-0.0488625	-0.00818528	-0.0435138	-0.167491	-0.166573	-0.0542631	0.164267	0.607199	0.543959	0.172923	0.116221	0.277576	0.302956	0.0169596	-0.151809
Ui20 d12_1-3	-0.24798	0.0317457	0.342767	0.258682	-0.0435879	-0.104487	0.014631	0.119028	0.224819	0.32456	0.24206	0.125749	0.146353	0.249096	0.259033	0.02178	-0.245111	-0.305676	-0.206331	0.00650248	0.196023	0.247162	0.183595	0.0155446	-0.216463	-0.302375	-0.227097	-0.227091	-0.206789	-0.0513882	0.108341	0.217714	0.299731	0.263669	0.118156	-0.0381866	-0.248859	-0.355816	-0.0904	0.179622	0.37517	0.505698	0.42342	0.285349	0.248805	0.287106	0.197349	-0.0291445	-0.110529
Ui20 d12_2-1	0.0718385	0.105332	0.182426	0.205864	0.13879	0.148814	0.259635	0.38925	0.424706	0.180795	-0.0400645	-0.0110205	0.1352	0.152675	0.0504568	0.00245483	0.0745835	0.193596	0.134208	-0.0209093	-0.0622383	0.00574213	0.0654341	0.0829437	-0.0162891	-0.0481415	0.12556	0.363917	0.47826	0.393084	0.2844	0.236497	0.188232	0.100872	0.0959178	0.198537	0.274915	0.237977	0.173535	0.168991	0.0644926	-0.0623785	-0.000369443	0.148781	0.226396	0.36316	0.583691	0.527893	0.390682
Ui20 d12_2-2	-0.0776008	0.0434026	0.301041	0.506587	0.445435	0.36081	0.343716	0.341764	0.475003	1.11892	6	0.791753	0.582398	0.45075	0.208363	0.0387498	-0.0454975	-0.0538085	-0.0205748	-0.0425044	-0.0692982	-0.0294598	-0.0268097	-0.0627044	-0.127245	-0.107876	0.0930248	0.330696	0.443676	0.442077	0.316786	0.0849531	-0.108528	-0.16388	0.00127014	0.255859	0.413064	0.411935	0.327879	0.207126	0.0724736	0.0120036	0.0852153	0.0977738	0.0149965	-0.00348755	0.0924497	0.184113	0.182068
Ui20 d12_2-3	0.265735	0.344989	0.28003	0.166781	0.0969923	0.163787	0.293059	0.355261	0.344146	0.275712	0.182966	0.11386	0.0657697	0.0648443	0.189366	0.177297	0.0318898	0.0678572	0.361089	1.59729	1.62498	0.447813	0.212988	0.097977	0.0855354	0.231341	0.449806	0.524119	0.530392	0.471549	0.292136	0.0721579	0.0426282	0.310966	0.507063	0.391664	0.269315	0.136936	0.135465	0.255489	0.149335	-0.0177028	0.023316	0.210565	0.346183	0.241934	0.0193214	-0.0910649	-0.0817493
Ui20 d12_3-1	0.333404	0.404498	0.763983	0.641651	0.144966	0.56161	0.764395	0.431199	0.162815	0.0948331	0.329825	0.534688	0.466389	0.509361	0.523056	0.16241	0.0406868	0.153364	0.374395	0.619279	0.656078	0.470881	0.234726	0.0838452	0.0170197	0.0239927	0.0839883	0.0652173	0.0524439	0.247588	0.470546	0.224576	-0.0331378	-0.0193414	0.0773702	0.0631594	-0.11775	-0.584852	-0.584852	-0.48422	0.0119774	0.262231	0.340239	0.285206	0.376577	0.676172	0.638242	0.292753	-0.109032
Ui20 d12_3-2	0.269216	0.0571039	-0.0280516	-0.152191	-0.23385	-0.00198902	0.107477	0.0568376	-0.0614178	-0.0666473	0.0689763	0.116281	0.0544816	0.00746232	0.0396728	0.0511348	0.0323581	0.000313022	-0.0862756	-0.132531	0.0540185	0.400259	0.705724	0.534496	0.246201	0.123371	0.0923565	-0.0410022	-0.147033	-0.084577	-0.0229967	-0.105209	-0.171821	-0.151539	-0.107416	-0.0399873	-0.0125725	-0.259914	-0.259914	-0.32136	0.0046577	0.190722	0.271174	0.192704	0.155798	0.358465	0.880872	6	6
Ui20 d12_3-3	0.0668329	-0.0113327	-0.0268786	-0.236256	-0.416622	-0.0268742	0.508879	0.635738	0.230509	0.111761	0.298199	0.456012	0.458168	0.430619	0.587433	1.02972	1.10893	0.705465	0.372032	0.123026	0.0490868	0.132827	0.377786	0.556796	0.318667	0.0598885	-0.0327578	-0.00391813	0.0182263	0.0392368	0.111859	0.165181	0.102597	0.144082	0.316851	0.454015	0.341552	-0.230327	-0.230327	-0.349383	0.0491405	0.151707	0.173216	0.142682	0.0863286	0.0910979	0.0434679	-0.136237	-0.357925
Ui30 d01_1-1	-0.214356	-0.058021	-0.0638147	-0.155274	-0.310709	-0.432455	-0.40069	-0.380072	-0.3509	-0.261766	-0.227566	-0.154698	-0.0829817	-0.0991793	-0.0398058	0.105177	0.188881	0.0928527	-0.19124	-0.379821	-0.412427	-0.350886	-0.264524	-0.149111	0.0622055	0.336359	0.423661	0.234857	0.188958	0.255541	0.300846	0.412722	0.469464	0.186983	-0.00680897	-0.0310431	-0.0284952	-0.0450774	0.0396902	0.37928	1.01524	0.723039	0.286378	0.0561147	-0.035943	-0.0694353	0.0881288	0.339412	0.3344
Ui30 d01_1-2	-0.349118	-0.101142	0.0396723	0.0626687	-0.0723247	-0.252636	-0.295974	-0.342135	-0.307499	-0.154709	-0.121089	0.0169534	0.487418	6	0.800866	0.373427	0.272741	0.17802	0.0788905	0.0354127	0.035289	0.149591	0.189527	0.0109565	-0.0789032	-0.0271831	0.0245038	0.0648863	0.282079	0.53589	0.445717	0.276065	0.350573	0.758445	0.715707	0.591545	0.677201	0.943103	1.18276	0.620965	0.23776	0.0492751	-0.0471327	-0.0119958	0.084659	-0.0518838	-0.164314	-0.0650274	0.113296
Ui30 d01_1-3	-0.314382	-0.217606	-0.190674	-0.22487	-0.325238	-0.438449	-0.41684	-0.410824	-0.349575	-0.0742656	0.163262	0.21451	0.136675	0.0356189	0.00518071	0.0590878	0.0594846	0.0577994	0.268028	1.11787	0.497817	0.01919	-0.208135	-0.301056	-0.230119	-0.130877	-0.149346	-0.160946	-0.0566993	0.00652306	-0.00960779	-0.0362723	-0.0343186	0.0436467	0.200561	0.346061	0.433813	0.477514	0.452634	0.468471	0.406356	0.196516	0.100263	0.239809	0.312135	0.0509825	-0.118234	-0.0240929	0.247641
Ui30 d01_2-1	0.140476	-0.0268615	-0.126124	-0.0557002	0.272618	0.555196	0.428463	0.28976	0.253439	0.266532	0.327584	0.263081	0.119899	0.10031	0.258599	0.448907	0.401925	0.316988	0.301754	0.281253	0.23083	0.2814	0.651691	0.428271	-0.490671	-0.490671	-0.619663	-0.211195	0.0710216	0.141553	0.162005	0.307438	0.398116	0.388167	0.229851	0.150882	-0.0607007	-0.245272	-0.0216878	0.0652119	0.0402791	0.119622	0.248062	0.337048	0.277006	0.115288	0.0681525	0.0664461	-0.0541886
Ui30 d01_2-2	-0.166015	-0.20329	-0.206429	-0.167513	-0.0162112	0.156311	0.333305	0.525955	0.517311	0.325185	0.235694	0.307772	0.330939	0.280402	0.363444	0.59805	0.371102	0.0630425	0.0141913	0.0307321	-0.0432986	-0.195977	-0.309599	-0.394942	-0.797656	-0.797656	-0.650934	-0.285803	0.024625	0.326696	0.377029	0.261227	0.20618	0.215941	0.437656	0.783402	0.0409327	-0.412171	-0.324781	-0.262178	-0.142085	0.069545	0.17547	0.112107	-0.0405579	-0.215849	-0.270425	-0.254358	-0.299822
Ui30 d01_2-3	0.0604573	0.199872	0.187814	0.162166	0.284195	0.45082	0.472928	0.259558	0.0401374	-0.0560771	-0.0156997	0.0669772	0.161512	0.382267	0.610861	0.406217	0.252009	0.298025	0.364261	0.477571	0.62547	0.535784	0.151929	-0.202728	-0.736852	-0.736852	-0.542598	-0.215949	-0.0833527	-0.0133773	0.125097	0.26299	0.141309	-0.0111823	-0.0945815	-0.178873	-0.445662	-0.670883	-0.454102	-0.231371	-0.0679545	0.0620359	0.171165	0.223916	0.19729	0.109024	0.164259	0.276332	-0.0827863
Ui30 d01_3-1	0.0757613	0.201515	0.119065	-0.00730266	0.0248392	0.00457121	-0.0224034	-0.0728315	-0.207239	-0.240819	-0.138307	-0.163087	-0.102835	0.11532	0.401963	0.637037	0.489297	0.233133	0.0827203	0.106232	0.158561	0.0314641	-0.193022	-0.306038	-0.204405	-0.0594112	-0.0992564	-0.266999	-0.15114	0.121277	0.246705	0.143725	0.0422264	0.110114	0.222728	0.203408	-0.0611008	-0.397171	-0.394056	-0.186579	-0.0456367	0.0698758	0.119951	0.0145256	0.0467528	0.117226	0.0779733	0.141568	0.312373
Ui30 d01_3-2	-0.378338	-0.661477	-0.620834	-0.292777	-0.076635	0.0394232	0.149374	0.151519	-0.0434342	-0.146117	-0.122464	-0.169474	-0.0262094	0.177392	0.135892	0.0917049	0.182047	0.176243	-0.0493042	-0.231747	-0.256621	-0.189951	-0.115634	-0.0154655	0.163953	0.235182	0.133797	0.0715368	0.151375	0.211377	0.190561	0.0534078	0.0234011	0.257832	0.621576	0.955224	0.500102	0.00934687	0.079496	0.225386	0.1007	-0.00107212	-0.0932407	-0.163076	0.0260597	0.292324	0.367645	0.350121	0.267552
Ui30 d01_3-3	-0.420507	-0.562247	-0.527994	-0.231758	0.0795647	0.0940759	-0.0460916	-0.129714	-0.0993195	0.388323	1.77414	0.228518	-0.0842552	0.0051184	0.200374	0.349497	0.296783	0.0909789	-0.130187	-0.240153	-0.174315	-0.0651758	-0.134204	-0.207508	-0.0845272	0.117475	0.261907	0.18565	0.155661	0.308367	0.375157	0.173655	0.0332622	0.106153	0.175606	0.174123	0.0322112	-0.148734	0.0846038	0.366854	0.19705	0.0591628	0.0519507	0.0604109	0.101654	0.177919	0.246393	0.307948	0.340854
Ui30 d02_1-1	0.0356321	0.0403635	0.233143	0.492029	0.558582	0.457332	0.378601	0.510994	0.889007	0.499893	0.139759	-0.0262946	-0.144729	-0.12383	0.0107289	0.013425	-0.0302899	0.0339982	0.173839	0.166325	0.190762	0.278432	0.26002	0.0706512	-0.0859267	0.0355294	0.343475	0.45725	0.264498	0.184609	0.152747	0.285921	0.785881	1.59043	0.760431	0.333729	0.147321	0.0972348	0.204031	0.337109	0.196276	0.0444906	0.042864	0.0411273	-0.0592898	-0.134147	-0.0555616	0.191557	0.157871
Ui30 d02_1-2	0.0517861	0.116795	0.381813	0.51519	0.312824	0.180926	0.143415	0.188466	0.290269	0.120787	-0.207007	-0.362318	-0.418561	-0.285769	0.0832711	0.229781	0.157492	0.198089	0.404866	0.408458	0.253503	0.194136	0.240878	0.319698	0.30491	0.27479	0.166004	0.00230423	-0.0458088	-0.032473	-0.0954373	-0.104983	0.0470097	0.309621	0.579503	0.771622	0.888048	0.38157	-0.0791143	-0.239529	-0.223031	-0.107919	0.082903	0.250938	0.227395	0.171993	0.100274	0.0360569	0.0441818
Ui30 d02_1-3	0.078469	0.108898	0.288736	0.492871	0.446044	0.283559	0.14377	-0.0135	-0.19582	-0.331527	-0.310483	-0.251766	-0.241191	-0.122865	0.144564	0.276772	0.235531	0.120964	0.0402794	0.0252927	0.145344	0.376084	0.552644	0.358751	0.0526777	0.00765347	0.130672	0.184492	0.170421	0.371964	0.532404	0.424665	0.304128	0.275223	0.303144	0.295856	0.202032	0.201149	0.457584	0.797871	0.346724	-0.0123615	-0.0764237	-0.0086904	0.0485721	0.0858653	0.121729	0.146621	0.147576
Ui30 d02_2-1	-0.043073	-0.150698	-0.0638162	0.0807186	0.215167	0.217388	0.220012	0.386321	0.511443	0.48431	0.298134	0.0803044	0.0686516	0.107006	0.166198	0.338234	0.336087	0.19507	0.218745	0.367077	0.3322	0.0936134	-0.083488	-0.095944	-0.0215044	0.0877619	0.161726	0.135232	0.101525	0.304654	0.934546	0.345756	0.345756	0.345756	0.345756	0.345756	-0.66193	-0.0984536	0.175347	0.31594	0.388525	0.336104	0.227339	0.170994	0.119571	0.0611795	0.153136	0.29569	0.378057
Ui30 d02_2-2	0.174203	0.0374149	0.144899	0.193898	0.0918805	0.0620625	0.279316	0.373197	0.302702	0.302749	0.16875	-0.0287054	-0.0162502	0.0340237	0.0986679	0.329469	0.522509	0.330524	0.175807	0.223274	0.289826	0.168406	-0.0627914	-0.0857101	0.0167892	0.0800081	0.0628891	0.0125749	0.060335	0.404676	1.22794	0.208793	0.208793	0.208793	0.208793	0.208793	-0.555108	0.143723	0.329057	0.269755	0.249456	0.308138	0.399941	0.467998	0.422949	0.30402	0.287205	0.30091	0.364121
Ui30 d02_2-3	-0.0350374	0.0443878	0.181647	0.222063	0.0713941	-0.0612481	0.0360836	0.16611	0.130031	-0.0307428	-0.231625	-0.25705	-0.036629	0.143921	0.168651	0.255826	0.335674	0.269478	0.176114	0.13862	0.0827222	-0.0300686	-0.0861919	0.10956	0.523514	0.792916	0.697584	0.559365	0.427705	0.354936	0.0617077	-0.435743	-0.435743	-0.435743	-0.435743	-0.435743	-0.579323	-0.00259764	0.161021	0.242806	0.413928	0.575451	0.664523	0.554945	0.250897	0.167866	0.370267	0.409101	0.351209
Ui30 d02_3-1	0.0282089	0.116917	0.130704	0.162562	0.139253	-0.06291	-0.168312	-0.10814	0.0486707	0.243051	0.263759	0.0568668	-0.0702452	-0.0621519	0.0455745	0.148108	0.220174	0.264845	0.16112	-0.182836	-0.451099	-0.183953	0.159761	0.591597	6	6	0.748304	0.39046	0.452078	0.508428	0.383373	0.283368	0.252632	0.172275	0.105503	0.178142	0.286999	0.202412	-0.0778917	-0.220023	-0.016841	0.833275	0.642478	0.181949	-0.0857759	-0.201433	-0.177831	-0.0993815	-0.0245293
Ui30 d02_3-2	0.166269	0.295426	0.309602	0.26636	0.247137	0.140821	0.0226156	-0.0454127	-0.0234769	0.163439	0.343748	0.134619	0.0120641	0.0596012	0.200794	0.317999	0.35013	0.242634	0.0161385	-0.241005	-0.168853	0.197586	0.0411222	-0.106383	-0.138141	-0.0693479	-0.0433672	-0.029862	0.0985056	0.195617	0.147673	0.0683183	0.0795046	0.140511	0.157342	0.163158	0.177712	0.089215	-0.0892936	-0.281633	-0.365898	-0.156802	0.116913	0.21474	0.0500916	-0.11976	-0.117562	-0.0345585	0.103271
Ui30 d02_3-3	0.00821973	-0.0157942	-0.0284744	-0.0341176	-0.0833673	-0.10405	0.0333407	0.246789	0.341202	0.108056	-0.145189	-0.122946	0.07492	0.278358	0.388565	0.39182	0.43517	0.577522	0.613897	0.1754	-0.264218	-0.117682	0.0249487	0.0149067	-0.0227122	0.091467	0.219007	0.0753656	-0.0438274	-0.0747756	-0.158523	-0.218044	-0.168109	-0.0907828	-0.0214581	-0.0303064	-0.128556	-0.205076	-0.159288	-0.0729308	-0.172308	-0.186376	-0.0819016	0.00993534	0.0581579	0.152093	0.299667	0.204979	0.0263318
Ui30 d03_1-1	0.0210167	0.0894819	0.326268	0.410874	0.265029	0.177145	0.131187	0.109936	0.138257	0.125515	0.0542191	0.00817491	-0.00822328	-0.0416302	-0.0747613	-0.0618524	0.0276855	0.246008	0.362537	0.458185	1.0658	0.442523	-0.0626277	-0.206667	-0.121328	0.0139141	0.160004	0.375792	0.736476	1.11871	0.460167	0.0711875	0.0477421	0.123306	0.0588749	-0.0869052	-0.117224	-0.0848226	-0.0448233	0.106089	0.255545	0.250101	0.232865	0.29978	0.263372	0.110924	0.0623722	0.174099	0.437481
Ui30 d03_1-2	-0.339233	-0.0775912	0.230292	0.255226	0.15445	0.0357109	-0.0699373	-0.00296745	0.159805	0.199789	0.113769	0.103574	0.21144	0.184867	-0.00838815	-0.0554738	-0.0827316	-0.0388962	0.147588	0.215811	0.0254627	-0.0213136	0.0623851	0.180168	0.341782	0.377308	0.267945	0.248704	0.352158	0.33568	0.239708	0.236166	0.115396	-0.0790414	-0.171505	-0.142983	-0.0555296	-0.0589459	-0.0602621	0.189186	0.48344	0.379891	0.224829	0.210799	0.21965	0.251245	0.273708	0.12876	-0.0572746
Ui30 d03_1-3	0.157127	-0.046096	-0.0542274	-0.0459427	-0.0272302	-0.0326522	-0.133937	-0.100629	0.204799	0.657466	0.702889	0.489836	0.466732	0.216918	-0.196957	-0.29416	-0.235322	-0.207489	-0.209663	-0.194871	-0.127756	-0.0960166	-0.0960426	0.104359	0.904671	1.02743	0.37286	0.196694	0.256309	0.301057	0.273707	0.267605	0.247202	0.206574	0.262205	0.316397	0.14487	0.00129922	-0.00276162	0.201764	0.418511	0.399264	0.353468	0.466484	0.537531	0.408206	0.352066	0.426496	0.307106
Ui30 d03_2-1	0.15194	0.230862	0.153628	0.0524402	0.0116063	0.0120581	-0.0199978	-0.0607939	-0.124947	-0.311615	-0.380355	-0.178884	-0.0650828	-0.0611729	-0.0412928	0.193794	0.368647	0.323363	0.138284	-0.00448849	0.0446503	0.148704	0.244662	0.30799	0.27151	0.237461	0.163055	0.075413	0.178651	0.223587	0.0197468	-0.178351	-0.117828	-0.0120853	0.0178963	0.141241	0.212671	0.243786	0.395796	0.426931	0.234763	0.133023	0.138247	0.155196	0.130492	-0.0339463	-0.111389	-0.00760587	0.0415542
Ui30 d03_2-2	0.00607058	0.494727	6	6	1.74129	1.23742	6	0.767799	0.20028	-0.227352	-0.303923	-0.0213514	0.123551	0.0356425	-0.185178	-0.196531	-0.00610297	0.20868	0.390774	0.229938	0.0701441	0.0883189	0.166323	0.379476	0.562352	0.353606	0.163559	0.191493	0.285388	0.150555	-0.0878237	-0.271504	-0.289907	-0.252499	-0.211921	-0.160417	-0.0417847	0.140503	0.211182	0.113658	0.0237938	0.00958755	0.0324955	0.0509458	0.0408507	0.0184075	0.14881	0.180799	0.0084502
Ui30 d03_2-3	-0.0448025	-0.155172	-0.207125	-0.253148	-0.146781	-0.015912	-0.0971059	-0.16419	-0.221267	-0.361006	-0.354477	-0.168333	-0.0620723	-0.00778618	-0.0869515	-0.121878	0.0607748	0.291345	0.221707	-0.00157463	0.0702572	0.33169	0.567076	0.487455	0.262418	0.0904527	-0.0731172	-0.0642155	0.241876	0.410288	0.304574	0.10905	-0.173123	-0.336609	-0.292893	-0.0571998	0.220199	0.393388	0.222366	-0.00566858	-0.113571	-0.0819495	0.0743774	0.139414	-0.0645841	-0.224169	-0.0789045	0.108552	0.253303
Ui30 d03_3-1	0.0240818	0.0598573	0.0683973	0.0999279	0.123933	0.0795557	0.0913517	0.156241	0.0782699	-0.254691	-0.337732	0.0133724	0.148141	-0.0987464	-0.367221	-0.30076	-0.0518207	0.130127	0.216371	0.230527	0.272508	0.203669	0.0197867	-0.0745937	0.0151261	0.151507	0.135655	0.283898	0.943404	0.759778	0.131925	-0.274972	-0.409281	-0.402275	-0.24875	-0.0156266	0.0257927	-0.00664554	0.000910665	0.0106224	0.000753521	0.0188428	0.0951929	0.120281	-0.0466981	-0.235583	-0.14205	0.0313107	0.0975899
Ui30 d03_3-2	0.110696	0.117207	-0.000560277	-0.15445	-0.0928882	0.140425	0.0482031	-0.135612	-0.231421	-0.333927	-0.3237	-0.134081	-0.042587	-0.112586	-0.310686	-0.28393	-0.0515694	0.138488	0.180459	0.0929041	0.146667	0.277756	0.181572	-0.00596302	-0.0622524	-0.0878316	-0.17315	-0.194575	-0.0612449	0.0417539	0.137713	0.559381	0.550124	0.054087	-0.0967675	-0.0236681	0.116901	0.429468	0.962861	0.763874	0.435671	0.323899	0.181837	0.0154515	-0.176004	-0.34018	-0.215727	0.00118689	0.0449243
Ui30 d03_3-3	0.39113	0.692009	0.491402	0.199959	0.0315229	-0.116973	-0.17096	-0.122679	-0.0711544	-0.095852	0.0211383	0.212138	0.139796	-0.0934435	-0.341699	-0.302073	-0.117891	-0.00281188	0.17624	0.452863	0.32183	0.146954	0.0605446	-0.0122688	-0.101484	-0.141569	-0.151407	-0.160094	-0.0800186	0.0591181	0.20884	0.139841	0.00454445	0.0517794	0.0759797	0.0240261	-0.00466083	0.0493865	0.285295	1.26226	6	6	0.530985	0.230471	0.0895125	-0.0130487	0.0270282	0.0196764	-0.0672608
Ui30 d04_1-1	0.0182165	0.0775745	0.228671	0.318814	0.231718	0.170497	0.14389	0.0777145	0.0101451	-0.0542874	-0.149997	-0.258668	-0.212378	0.056089	0.300976	0.228291	0.0667849	-0.00628365	0.0168323	0.0237424	-0.0606523	-0.0785015	0.0268226	0.197873	0.444118	0.402539	0.125706	0.0682983	0.219154	0.479117	0.664449	0.3329	-0.0896163	-0.0651953	0.185181	0.160983	-0.062126	-0.114757	0.0349535	0.792588	6	0.902793	0.178895	-0.0575125	-0.163079	-0.173395	-0.175751	-0.207361	-0.222221
Ui30 d04_1-2	0.0608522	0.201762	0.277756	0.197482	0.103552	0.0705955	0.112581	0.335828	0.779132	0.715949	0.362442	0.0559145	-0.139305	-0.108827	0.0954993	0.349488	0.234479	-0.127695	-0.275856	-0.26064	-0.184039	-0.0382601	-0.0342502	-0.202695	-0.222267	0.0304693	0.222225	0.414147	0.648702	0.600418	0.335512	0.0642285	-0.0299095	0.231635	0.386393	0.277801	0.297807	0.471324	0.462517	0.193739	-0.0384455	-0.111088	-0.102124	-0.117291	-0.15865	-0.131876	-0.0753623	-0.120111	-0.31102
Ui30 d04_1-3	-0.0874159	-0.022941	0.0343339	0.0354844	0.0529035	0.182393	0.226416	0.18865	0.25579	0.260568	0.0855974	-0.108576	-0.140225	0.0382621	0.175756	0.198891	0.107706	0.165819	0.439074	0.188757	-0.0726138	-0.094861	-0.0248535	-0.0107829	0.0908685	0.593725	2.39648	0.732778	0.38654	0.329877	0.293649	0.102113	-0.125937	-0.0569658	0.171021	0.380689	0.437134	0.373882	0.266614	0.156564	0.149534	0.119315	0.039048	-0.0587215	-0.164537	-0.148417	-0.00769087	-0.0622459	-0.392281
Ui30 d04_2-1	-0.0716896	-0.0786648	-0.243342	-0.351784	-0.14322	0.172438	0.500307	0.344694	-0.112198	-0.32034	-0.000485194	0.332855	0.379456	0.527084	0.680866	0.174243	-0.220048	-0.289754	-0.047207	0.119525	0.140128	0.179344	0.263389	0.380053	0.447137	0.27394	0.0970438	0.10661	0.140634	0.0674687	0.00909322	0.0441811	0.206517	0.373112	0.268494	0.0575275	0.0146693	0.0453822	0.0964095	0.141646	0.0839697	-0.0463954	-0.103809	0.0268722	0.127175	0.134045	0.0240033	-0.0971304	-0.153272
Ui30 d04_2-2	0.484458	0.378318	0.0598658	-0.155944	-0.0271898	0.12573	0.212368	0.114737	-0.166066	-0.273501	0.0868914	0.355133	0.341709	0.278074	0.173536	0.0190277	-0.0727386	-0.0294963	0.216643	0.379155	0.292622	0.311801	0.525698	0.971679	1.20982	0.660135	0.272877	0.171598	0.249235	0.338102	0.218885	0.0513389	0.00507908	0.0519031	-0.0198409	-0.186659	-0.253828	-0.192965	0.046255	0.468405	0.788023	0.586352	0.253925	0.340956	0.558558	0.620634	0.513716	0.294855	0.0670982
Ui30 d04_2-3	0.291586	0.147781	-0.122051	-0.139641	0.344145	0.516972	0.267002	0.0681196	-0.19708	-0.434511	-0.284229	-0.0808071	-0.00709159	0.0213188	0.0436968	-0.000909508	-0.119935	-0.157989	0.0844543	0.360667	0.475021	0.478324	0.367415	0.201935	0.12276	0.117991	0.0673307	0.0422647	0.15347	0.227023	0.171435	0.138604	0.263453	0.40197	0.276844	0.0487994	-0.101779	-0.147138	-0.0343787	0.170274	0.146317	-0.057646	-0.119585	0.106223	0.363888	0.530311	0.400252	0.212647	0.193762
Ui30 d04_3-1	0.0149001	-0.0239118	0.0806047	0.222325	0.162137	0.0502835	0.0182967	0.0154895	-0.0380569	-0.0944875	0.0191557	0.210504	0.273322	0.250488	0.266815	0.277115	0.182816	0.0301983	-0.0811921	-0.0307905	0.148849	0.146297	0.0113923	0.0318383	0.145219	0.197236	0.192537	0.142444	0.0706052	0.10763	0.158852	0.0132871	-0.0855274	-0.0553832	-0.0179436	0.00890865	0.0926227	0.23183	0.32669	0.280012	0.217303	0.259171	0.269253	0.220687	0.30601	0.482387	0.364731	0.12039	0.0859025
Ui30 d04_3-2	0.113561	0.0937939	0.047572	-0.0717088	-0.148599	-0.0735823	0.079061	0.151287	0.129485	0.0632629	0.0492038	0.117893	0.138865	0.130003	0.214583	0.274496	0.187805	0.125846	0.120367	0.0659313	0.0736572	0.075145	-0.0919779	-0.208314	-0.100383	0.188588	0.513107	0.591156	0.415114	0.270865	0.154882	0.0127145	0.0194375	0.11563	0.119681	0.0704523	0.0523875	0.109157	0.201586	0.165697	0.1207	0.209869	0.275152	0.215709	0.215161	0.239876	0.15697	0.0284155	-0.0546408
Ui30 d04_3-3	0.177724	0.183314	0.220105	0.0878128	-0.0265371	0.00525538	0.064485	-0.0195908	-0.19424	-0.268863	-0.0810579	0.404425	1.51729	1.08351	0.491884	0.433818	0.457951	0.290034	-0.0347092	-0.133729	-0.0306164	-0.040462	-0.0654175	0.218171	0.707027	0.451896	0.240255	0.133126	0.0440602	-0.00219151	-0.0403841	-0.0350518	0.186187	0.609186	1.06865	1.25899	0.755516	0.437607	0.255715	0.0623646	-0.0980986	-0.139827	-0.0522662	0.0814018	0.172652	0.224088	0.370727	0.967739	0.935768
Ui30 d05_1-1	-0.166689	-0.0237229	0.146725	0.242031	0.189523	0.0801503	-0.0318319	-0.0702836	0.0256194	0.18232	0.364281	0.382326	0.0847728	-0.182433	-0.168968	-0.100387	-0.117985	-0.119882	-0.0817724	-0.0550935	-0.0461099	-0.0435865	0.0151482	0.218668	0.606926	0.681638	0.422207	0.167699	-0.0214707	-0.0709469	0.056964	0.159738	0.209302	0.196209	0.0801716	0.0103324	0.0127093	0.00733059	0.0367608	0.0262569	-0.0654414	-0.095542	-0.0216484	0.0613306	0.0615648	-0.0277346	-0.0455262	0.0854856	0.0972974
Ui30 d05_1-2	0.465363	0.321868	0.167178	0.0701618	0.00896707	0.0202368	0.0862489	0.0599728	0.0830679	0.393126	0.505137	0.444455	0.325548	0.099513	0.0506469	0.207573	0.537217	0.421216	0.109174	0.0649007	0.211199	0.306453	0.165651	-0.00224322	-0.0710705	0.0252274	0.206337	0.136517	-0.125256	-0.23211	0.0265898	0.411933	0.471585	0.39329	0.230572	0.125136	0.292272	0.55604	0.52477	0.344373	0.274662	0.244078	0.121208	0.0234348	0.0697861	0.190472	0.249499	0.196606	0.103371
Ui30 d05_1-3	0.261703	0.430366	0.473161	0.362364	0.230266	0.102677	-0.048055	-0.0856628	0.087824	0.279806	0.373528	0.537124	0.706718	0.531252	0.208293	0.0279054	-0.0955103	-0.0913291	0.0240046	-0.0206021	-0.0734111	0.0770974	0.331816	0.340913	0.239002	0.268023	0.240303	0.11038	0.000788736	-0.0948527	-0.00636386	0.323403	0.639681	0.584072	0.308877	0.103543	-0.00632947	-0.126611	-0.252388	-0.299663	-0.233975	-0.0906521	-0.00402894	-0.0179366	-0.0506361	-0.170929	-0.25014	-0.0969781	0.130329
Ui30 d05_2-1	0.386112	0.302722	0.402183	0.339292	0.171652	0.192091	0.430842	0.520757	0.317083	0.148765	0.0505597	0.10691	0.320488	0.299523	-0.157151	-0.607162	-0.267818	0.0925852	0.201561	-0.0138924	-0.137231	-0.291425	-0.375268	-0.251762	-0.0443859	0.217219	0.424423	0.253316	0.0531457	0.0325237	0.180872	0.359998	0.356743	0.28936	0.289971	0.347103	0.306244	0.167144	0.0937551	0.187393	0.278196	0.256151	0.236314	0.29049	0.399515	0.365183	0.12941	-0.0340831	0.117129
Ui30 d05_2-2	0.261454	0.0249961	-0.0265384	-0.0726289	-0.243212	-0.234601	-0.034517	0.0787124	0.0300016	-0.115115	-0.196659	-0.187251	-0.162207	-0.122623	-0.0386703	-0.0908578	-0.37403	-0.724974	-0.475981	-0.17295	-0.137267	-0.134973	-0.141246	-0.209666	-0.25683	-0.17609	0.0397548	0.349015	0.739234	0.679224	0.278865	0.0142907	-0.0742724	-0.0610688	0.0555956	0.250155	0.437233	0.557962	0.615459	0.512184	0.421647	0.547544	0.619921	0.295017	0.0166972	0.0173132	0.278661	0.539614	0.362835
Ui30 d05_2-3	0.0646661	0.294833	0.272386	0.0797493	0.0604802	0.141072	0.245946	0.459763	0.823621	0.818295	0.474996	0.257308	0.0915774	-0.0831945	-0.3575	-0.572701	-0.161216	-0.0870807	-0.275205	-0.269107	-0.19217	-0.163814	-0.0216452	0.201185	0.341288	0.439582	0.439217	0.339222	0.163743	0.00619566	-0.0214147	0.0821259	0.168504	0.202654	0.235105	0.254767	0.247509	0.182889	0.0981883	0.116208	0.228273	0.305583	0.331001	0.355239	0.461821	0.502012	0.234521	-0.0863446	-0.178222
Ui30 d05_3-1	0.332069	0.294382	0.12391	0.0689266	0.102051	0.0651902	-0.058376	0.0746859	0.289846	0.270106	0.0933653	0.0677379	0.0459528	-0.151494	-0.227627	0.00513825	0.390657	0.668724	0.306922	-0.064964	-0.358885	-0.358885	6	6	0.282143	0.0725376	-0.0398194	0.0203979	0.154645	0.292451	0.231727	0.0360174	-0.0220364	-0.0110908	0.0682111	0.210686	0.304789	0.351417	0.464152	0.49409	0.277845	0.167555	0.182993	0.129142	-0.0199331	-0.158563	-0.1771	0.00143357	0.130997
Ui30 d05_3-2	0.0317068	0.0340416	0.131837	0.256796	0.185695	-0.0712797	-0.286071	-0.168611	0.0306654	0.0139212	-0.129514	-0.189987	-0.124725	-0.0199432	0.171055	0.317274	0.292301	0.168202	0.0160513	-0.0783181	-0.203707	-0.203707	6	6	-0.0921374	0.112125	0.251832	0.17851	0.00346722	-0.120747	-0.123711	0.121597	0.529521	0.586122	0.522511	0.523245	0.342981	0.161375	0.15822	0.231781	0.145361	0.0349661	0.0283493	0.0494444	-0.00783133	-0.121475	-0.163129	-0.0907071	-0.0284777
Ui30 d05_3-3	-0.0252387	-0.0415238	0.0237448	0.0118741	-0.0506585	-0.106244	-0.191016	-0.0368269	0.236996	0.302474	0.0896806	0.0133146	0.257473	0.170679	-0.166232	-0.198433	-0.111822	-0.0778423	0.0273713	0.259637	0.215888	0.215888	6	6	0.0488913	0.0993647	0.000608202	-0.0342684	-0.019269	-0.0264331	0.0138833	0.184807	0.269786	0.259194	0.278761	0.26189	0.252428	0.400685	0.483567	0.235227	0.0855766	0.0529596	0.00253114	-0.0546859	-0.090694	-0.182656	-0.240359	-0.16061	-0.137364
Ui30 d06_1-1	0.272964	0.275498	0.270592	0.268281	0.223189	0.104036	0.0706639	0.152806	0.18407	0.188147	0.138727	-0.0318989	-0.190543	-0.0539088	0.118871	0.179583	0.0588794	-0.179584	-0.181873	-0.0796551	-0.131837	-0.199245	0.0348199	0.680844	1.09834	0.741903	0.459987	0.207045	0.0145953	-0.0973362	-0.147443	-0.12859	-0.0732971	-0.0828139	-0.0784959	0.0984695	0.290193	0.220325	0.0514455	0.0453649	0.112167	0.089687	-0.0514783	-0.24803	-0.244462	0.159132	0.675066	0.634995	0.240335
Ui30 d06_1-2	-0.0549332	0.174283	0.347965	0.188879	0.120228	0.121259	0.0393852	0.0242761	0.129246	0.254206	0.294041	0.0963773	-0.104234	0.11438	0.325809	0.350084	0.449638	6	6	0.791107	0.0303315	-0.166202	-0.0864555	0.07146	0.201805	0.363812	0.420215	0.250609	0.0591379	0.0307067	0.0778926	0.100902	0.0889258	0.0836093	0.08452	0.0758403	0.0792635	0.147678	0.280701	0.393494	0.475653	0.576887	0.433694	-0.0388818	-0.179885	0.202622	0.397832	0.435228	0.527309
Ui30 d06_1-3	0.00133121	0.0472815	0.0505621	0.0262872	0.0768334	0.0761889	-0.0293206	0.00978652	0.145992	0.183631	0.0886405	-0.0804066	-0.0980295	0.201116	0.278513	0.22444	0.0832085	-0.148344	-0.0852177	0.207121	0.16631	-0.117919	-0.181049	-0.105622	-0.126988	-0.152487	-0.142507	-0.121372	-0.0405901	0.0957243	0.212092	0.243673	0.146461	0.0110902	-0.0880973	-0.0461698	0.072809	0.132154	0.0352503	-0.061538	-0.0804513	-0.0845535	-0.114126	-0.226532	-0.251266	0.0884407	0.370262	0.388193	0.243269
Ui30 d06_2-1	0.191799	0.375885	0.662205	6	6	1.94562	0.402727	0.140451	0.124326	0.134567	0.0690105	0.0116786	0.0832388	0.237124	0.406961	0.619318	0.698316	0.265546	-0.207525	-0.360627	-0.187172	-0.0269078	0.0874565	0.184696	0.138364	0.0085598	-0.0232353	0.032241	0.078994	0.0898085	-0.168862	-0.665347	-0.364833	0.0588823	0.249006	0.145851	-0.054429	-0.174215	-0.158729	-0.0407915	0.105267	0.228734	0.277964	0.266147	0.254926	0.248493	0.290181	0.377468	0.345618
Ui30 d06_2-2	0.104748	0.0300345	0.00688134	-0.0340159	-0.0282811	0.0177764	0.115352	0.213839	0.237113	0.166568	0.0143531	-0.00769229	0.180604	0.341895	0.237207	0.145968	0.105959	-0.0502046	-0.285686	-0.325882	-0.11823	0.0445479	0.151564	0.333077	0.498447	0.193225	-0.0995216	-0.121917	-0.0879814	-0.0942876	-0.272907	-0.681534	-0.424014	-0.104246	0.0236062	0.0309509	0.0714376	0.0597748	-0.102591	-0.183076	-0.149011	-0.111716	-0.111101	-0.119679	-0.036451	0.2005	0.408776	0.325208	0.213838
Ui30 d06_2-3	0.459927	0.153395	-0.120476	-0.271662	-0.17722	-0.0296896	0.122346	0.454432	0.529485	0.211662	0.0155961	0.0465443	0.101782	0.0369465	0.0983645	0.466241	0.705965	0.562202	0.430386	0.805595	6	1.80894	0.478616	0.202665	0.135524	0.124751	0.0325129	-0.0497752	-0.0638208	-0.0526969	-0.0180967	0.305745	6	1.47208	0.572783	0.462597	0.339224	0.0823256	-0.020597	-0.0721441	-0.137015	-0.135343	-0.078195	0.00254484	0.104713	0.24913	0.299783	0.130354	-0.0190365
Ui30 d06_3-1	0.103123	0.182487	0.140057	0.113733	0.0556016	-0.0970447	-0.0810513	0.0727176	0.186027	0.241014	0.154348	0.0080827	0.136339	0.866801	0.445605	0.224775	0.208895	0.327549	0.291306	0.108116	-0.0417743	-0.12963	-0.0524561	0.109914	0.182577	0.10233	-0.0492601	-0.0925215	-0.0698182	0.00809009	0.359769	0.881987	0.438213	0.185861	0.262168	0.459555	0.415294	0.0196648	-0.0687468	-0.0477823	-0.0603798	-0.0833999	0.00980064	0.109569	0.0480408	-0.0700879	-0.166031	0.0191314	0.281697
Ui30 d06_3-2	-0.157822	-0.0234899	0.0244072	0.104968	0.268179	0.273757	0.0696703	-0.0696603	-0.175433	-0.209607	-0.180535	-0.206861	-0.379376	-0.414695	-0.212175	-0.0897423	-0.00211701	0.159548	0.325111	0.349362	0.215648	0.0377676	0.0212756	0.228182	0.472857	0.458576	0.147833	0.00359573	-0.0933128	-0.24887	-0.286685	-0.181147	0.174467	6	6	6	0.474693	0.0931744	0.186715	0.469369	0.44772	0.119395	0.0777534	0.257728	0.246722	-0.0302891	-0.266401	0.00309386	0.431675
Ui30 d06_3-3	0.423559	0.423471	0.30673	0.187383	0.0605746	-0.0576199	0.019109	0.140032	0.0806854	-0.0163291	-0.134169	-0.350793	-0.556147	-0.475183	-0.102296	0.115605	0.0956695	0.0679787	0.0886015	0.0694656	0.0699959	0.285355	0.961788	0.277666	-0.0365249	-0.102789	-0.0263829	-0.0744783	-0.191506	-0.236588	-0.129418	0.0226749	0.183623	0.238739	0.139156	0.0241877	-0.101868	-0.116031	0.113019	0.243351	0.152458	0.0221191	0.0384024	0.149865	0.157012	-0.0480589	-0.372238	-0.30346	0.0790904
Ui30 d07_1-1	-0.160341	-0.0198842	0.0231245	-0.00665977	0.0602061	0.12682	-0.146649	-0.435486	-0.113691	0.228464	0.363259	0.330375	0.466743	0.963883	0.542443	0.526684	0.624778	0.76203	0.774812	0.516437	0.24242	0.155832	0.20587	0.257957	0.165248	0.127297	0.262991	0.237969	-0.0211953	-0.283913	-0.42364	-0.286043	0.0673164	0.128705	0.061398	0.0649924	0.166977	0.291545	0.39783	0.461925	0.481803	0.464467	0.340455	0.17752	0.0252318	0.0134109	0.333925	0.486147	0.259561
Ui30 d07_1-2	0.192307	0.110773	0.0696986	0.111546	0.103651	-0.0870896	-0.408289	-0.614966	-0.331942	-0.0696894	0.0606868	0.0617681	0.0236508	0.0528422	0.204316	0.371919	0.0376682	-0.199129	-0.176435	-0.0203302	0.180492	0.371218	0.46196	0.447071	0.483614	0.597215	0.4612	0.216485	-0.0504147	-0.328395	-0.330952	0.104752	0.448808	0.464475	0.356042	0.148359	0.052973	0.127778	0.310338	0.319653	0.15231	0.175114	0.40097	0.464751	0.236029	0.0585301	0.0467969	0.012963	-0.00309711
Ui30 d07_1-3	0.263293	0.281934	0.147321	0.0300443	0.0218843	0.021026	-0.188728	-0.437395	-0.148125	0.201181	0.304033	0.118028	0.0723732	0.224695	0.319366	0.285569	0.146897	-0.0134051	-0.0245638	0.0734622	0.12534	0.137681	0.191989	0.260717	0.286241	0.350131	0.425899	0.266902	-0.0571238	-0.334826	-0.343032	-0.105192	0.270618	0.459829	0.31952	0.130663	0.0465421	0.132952	0.35922	0.542834	0.447791	0.3238	0.284327	0.258081	0.166015	-0.0185446	-0.0506626	0.00901483	0.0116451
Ui30 d07_2-1	0.344739	0.0635852	-0.22606	-0.27525	-0.0909302	0.0890574	0.149917	0.0295959	-0.124902	-0.00557751	0.11455	0.127155	0.082955	0.0546423	0.0276419	0.0450744	0.128148	0.157656	0.150889	0.201864	0.33455	0.431265	0.361508	0.185986	0.00297337	-0.214581	-0.2952	-0.0496424	0.327925	0.557761	0.120046	0.00206894	0.305271	0.827843	0.92725	0.432038	0.149496	0.0562842	0.126945	0.221941	0.176147	0.101401	0.0962077	0.125816	0.141091	0.156631	0.20779	0.281243	0.199614
Ui30 d07_2-2	0.119008	-0.0247687	-0.16226	-0.230519	-0.202269	-0.121009	-0.0509721	-0.112166	-0.143776	0.0312173	0.120932	0.0596153	-0.0583297	-0.018659	0.181097	0.294642	0.293502	0.301172	0.334163	0.395226	0.439615	0.376721	0.256517	0.138077	-0.03474	-0.25541	-0.255349	0.098726	0.638139	2.38391	0.307766	-0.133792	-0.127708	-0.0125215	0.131201	0.251707	0.292903	0.300492	0.354827	0.333794	0.154703	-0.0213028	0.0022748	0.298002	0.524116	0.345504	0.0994847	0.0915439	0.375611
Ui30 d07_2-3	-0.0371421	-0.103064	-0.141885	0.0234066	0.330211	0.488439	0.394523	0.130724	0.067381	0.215491	0.261918	0.199134	0.0200645	-0.0927166	-0.0842372	-0.00111498	0.234657	0.518476	0.433577	0.14062	0.0598701	0.137127	0.246372	0.273937	0.162758	-0.0455865	-0.191253	-0.0906705	0.017511	0.0178348	-0.0622402	0.0557985	0.288035	0.281703	0.173212	0.142522	0.144805	0.173775	0.2409	0.25861	0.169642	0.0401437	-0.0903646	-0.0890854	0.0710959	0.162068	0.0641695	0.0412749	0.158046
Ui30 d07_3-1	0.568985	0.165674	0.0109985	-0.17124	-0.427817	-0.394044	-0.135686	0.115574	0.12552	0.0112664	-0.022219	0.123729	0.53331	0.673897	0.232899	-0.000270424	0.0251886	0.173205	0.333176	0.352729	0.343515	0.414859	0.43066	0.256473	0.0678425	0.0207642	0.112544	0.167921	0.0282053	-0.216606	-0.335697	-0.216116	0.0433108	0.303718	0.379682	0.189296	0.0320303	0.0153104	0.0777596	0.200301	0.231793	0.159237	0.175779	0.148005	-0.0577524	-0.186011	-0.150091	-0.0295411	0.0392584
Ui30 d07_3-2	0.503756	0.324098	0.149408	-0.0374014	-0.172652	-0.0328177	0.142347	0.182308	0.1396	0.0915034	0.0343901	-0.016151	0.00628021	0.0950169	0.152496	0.064652	-0.0578251	-0.131125	-0.13473	-0.0734619	-0.0192683	0.0430226	0.109378	0.106639	0.0867877	0.21171	0.391059	0.408533	0.293588	0.0329851	-0.193885	-0.210165	-0.135003	-0.0689703	-0.0700581	-0.0792473	0.141504	0.624023	0.886825	0.433208	0.202915	0.19672	0.204816	0.165007	0.0409829	-0.19485	-0.249404	-0.06341	0.167423
Ui30 d07_3-3	0.134452	0.0128141	0.023105	-0.136728	-0.342243	-0.200721	0.0817553	0.34739	0.512997	0.501924	0.349818	0.163443	0.126154	0.0875718	-0.0710269	-0.0776126	0.198452	0.435122	0.414798	0.642957	1.31899	0.848051	0.391389	0.180461	0.120242	0.222642	0.489853	0.743345	0.572023	0.209855	0.0595228	0.0239397	-0.0221522	0.03844	0.190342	0.353606	0.577335	0.750152	0.571911	0.304867	0.140488	0.0265057	-0.0655461	-0.0747552	-0.0026617	0.0697805	0.0407929	0.0759487	0.229927
Ui30 d08_1-1	-0.162242	-0.135434	0.192632	0.553687	0.557651	0.220674	-0.0492252	-0.197179	-0.209584	-0.067211	0.109887	0.200893	0.0724054	-0.144804	-0.149913	-0.0545298	-0.136594	-0.157426	-0.0820463	-0.0121883	-0.0133611	-0.05254	0.0212132	0.283703	0.547746	0.564762	0.444262	0.301846	0.286898	0.412268	0.470778	0.30733	0.0793588	-0.0505981	-0.17714	-0.170104	-0.042213	-0.0084046	-0.147151	-0.144019	0.0320953	0.111786	-0.00555594	-0.373363	-0.672181	-0.258928	0.17689	0.398506	0.402231
Ui30 d08_1-2	-0.0630971	-0.217834	-0.01453	0.32419	0.444341	0.269608	0.187529	0.0240998	-0.238915	-0.235435	0.0405423	0.265646	0.0891165	-0.163931	-0.259379	-0.213221	-0.0643887	0.189956	0.333117	0.27815	0.099732	-0.0536573	-0.106406	-0.0454218	0.152381	0.323921	0.251023	0.0924111	0.0348785	0.120991	0.32239	0.614656	0.49194	0.0591156	-0.189843	-0.113201	0.0327831	0.0209776	-0.0778585	-0.0585054	0.0126453	-0.0148933	-0.211611	-0.599661	-0.888393	-0.536954	-0.219389	-0.0641126	0.000804504
Ui30 d08_1-3	0.110666	0.232238	0.296784	0.231088	0.141203	0.108946	0.127983	0.036116	-0.0686842	0.0512296	0.299938	0.51016	0.527026	0.10272	-0.257998	-0.335298	-0.207238	0.0287935	0.18183	0.161933	0.0749017	0.0931285	0.166952	0.192147	0.254365	0.326019	0.315999	0.231844	0.190195	0.249992	0.270602	0.187292	0.0926153	-0.0106932	-0.0969226	0.0822628	0.362125	0.417643	0.2444	0.197648	0.195557	0.049406	-0.198911	-0.567148	-0.80741	-0.381051	-0.0231341	0.136675	0.199418
Ui30 d08_2-1	0.608034	0.767295	0.397803	0.14534	0.151889	0.205823	0.216373	0.251219	0.283174	0.271733	0.235683	0.192286	0.174829	0.195406	0.193645	0.0919774	-0.0085127	0.0835048	0.192709	0.201518	0.214226	0.349473	2.42692	6	0.49822	0.232152	0.271819	0.314513	0.257942	0.103267	-0.0771392	0.0125861	0.229064	0.152035	-0.0840228	-0.0905267	0.147085	0.297885	0.266224	0.352277	0.518339	0.729235	1.10791	0.68958	0.210017	0.0578014	0.16308	0.267025	0.229746
Ui30 d08_2-2	0.271741	0.0165206	-0.196392	-0.281548	-0.200004	-0.0682689	0.0523588	0.148173	0.142156	0.0854685	0.189738	0.383796	0.315582	-0.0213039	-0.228822	-0.28763	-0.218863	0.201241	0.569478	0.335186	0.0763312	-0.0847425	-0.0528735	0.105782	0.16701	0.255371	0.42365	0.568004	0.595102	0.365496	0.0740784	0.098578	0.325235	0.409827	0.210778	0.0563795	0.114253	0.262745	0.387834	0.382624	0.316317	0.211539	0.077956	-0.0440553	-0.150452	-0.220881	-0.105761	0.106542	0.142188
Ui30 d08_2-3	0.419089	0.634544	0.347903	0.0967389	0.063835	0.0734827	0.121634	0.238053	0.273034	0.183808	0.221602	0.31428	0.248127	0.119803	0.294224	1.02387	0.626058	0.205509	0.31922	0.538767	0.487235	0.268738	0.120271	0.0648425	0.0440563	0.104043	0.251214	0.399591	0.393327	0.250149	0.191929	0.257887	0.246009	0.187079	0.02984	-0.0823966	0.0232541	0.119139	0.0266226	0.0392157	0.218186	0.334176	0.34374	0.284042	0.14126	0.157747	0.456763	0.445369	0.227207
Ui30 d08_3-1	-0.227861	-0.176871	-0.0648931	0.0193739	0.05581	0.0391618	0.0185313	-0.000413151	-0.18058	-0.511246	-0.146105	0.243109	0.36207	0.242224	0.00791638	-0.119596	0.00152708	0.0396203	-0.197033	-0.379413	-0.119428	0.186329	0.420818	0.83309	1.76843	0.453482	-0.0827878	-0.173866	-0.0736494	0.100658	0.0861851	-0.0124486	0.124452	0.384049	0.391521	0.0973211	-0.0796733	0.0513408	0.385514	0.439861	0.186875	0.102512	0.258086	0.32042	0.233987	0.251717	0.413427	0.449151	0.199757
Ui30 d08_3-2	0.0408697	0.0691729	0.0474299	0.0691724	0.244896	0.436744	0.440437	0.345252	-0.0454367	-0.413514	0.175163	0.748643	0.58006	0.198669	-0.204464	-0.384776	-0.223226	-0.0451431	0.012857	0.235811	0.619902	0.397319	0.159826	0.0171607	-0.0815589	-0.261761	-0.35017	-0.191728	0.097787	0.288737	0.26524	0.476774	1.35486	1.74117	0.676873	0.156318	-0.107278	-0.158024	-0.0836243	0.00310788	0.0661559	0.314212	0.665264	0.542308	0.150161	-0.0678525	-0.0241119	0.09427	0.0472349
Ui30 d08_3-3	-0.1449	-0.0871272	0.0221562	0.0863412	0.0776333	0.0686122	0.0971384	0.0795406	-0.255229	-0.737818	-0.431128	-0.059347	0.130862	0.125709	-0.0450648	-0.00643808	0.303723	0.129142	-0.265919	-0.475825	-0.262622	-0.0477368	0.0693014	0.101885	-0.0274658	-0.214108	-0.260975	-0.111887	0.0852815	0.345211	0.77155	0.510395	0.205364	0.13335	0.0748914	-0.0537946	-0.171932	-0.188419	-0.0830093	0.0321247	0.0473345	0.143387	0.298084	0.196703	-0.0338626	-0.139767	-0.0922755	-0.0236261	-0.0222929
Ui30 d09_1-1	0.220487	0.228417	0.0741083	0.223031	0.522745	0.66188	0.597299	0.145611	-0.346837	-0.533831	-0.408008	-0.287583	-0.194957	0.00801702	0.326719	0.479161	0.268164	-0.0210817	-0.176118	-0.136119	0.0568593	0.230812	0.172771	0.00898034	-0.0536351	-0.0414746	-0.0759355	-0.199247	-0.303839	-0.234057	0.0328654	0.169679	0.120358	0.0486451	0.0448554	0.119007	0.124716	-0.0142878	-0.244554	-0.469863	-0.131206	0.302861	0.264191	0.149541	0.120394	0.0864542	0.0152406	-0.00538687	0.0103064
Ui30 d09_1-2	0.341778	0.312628	0.199662	0.293058	0.481445	0.514035	0.450268	0.309482	0.0404154	-0.16023	-0.0574618	0.214155	0.255499	-0.0252038	-0.177838	-0.133151	-0.0661417	-0.0946942	-0.147118	-0.0980918	0.0176394	0.01918	-0.0734085	-0.0706402	0.0609838	0.187711	0.195411	-0.00239277	-0.255604	-0.327425	-0.115926	0.259672	0.437412	0.250678	0.123515	0.206445	0.313962	0.265911	0.00677256	-0.406786	-0.327485	0.00892109	0.161815	0.210734	0.168433	-0.0396299	-0.168567	-0.230653	-0.330229
Ui30 d09_1-3	0.259049	0.127124	-0.0844693	-0.0668604	0.104045	0.248759	0.243728	0.0761226	-0.142248	-0.214391	-0.0577484	0.121511	0.160743	0.136756	0.125168	0.0676029	0.0408377	0.1163	0.173074	0.101869	0.148136	0.186644	0.073094	-0.030554	0.0601427	0.340052	0.420624	0.118876	-0.089447	-0.104689	0.0420588	0.249529	0.387806	0.388017	0.271747	0.110395	-0.0555484	-0.166785	-0.265867	-0.361448	0.0870328	0.329931	0.119286	-0.00817949	-0.164163	-0.354511	-0.311875	-0.0330427	0.439434
Ui30 d09_2-1	0.146823	0.0355923	-0.132838	-0.0532548	0.08962	0.124261	0.124721	0.105641	-0.0224368	-0.148902	-0.140172	-0.0993123	-0.026151	0.0665638	0.0391931	-0.0367417	-0.0467607	-0.106579	-0.249896	-0.275416	-0.138189	-0.0143942	0.0346158	0.0920376	0.0478993	-0.0887757	-0.149194	-0.139449	-0.092012	0.0159715	0.104674	0.118514	0.122378	0.14276	0.271872	0.861009	6	0.832833	-0.0646224	-0.656967	-0.646176	-0.311079	-0.0850418	-0.0303405	-0.144286	-0.27428	-0.204925	0.00315075	0.225714
Ui30 d09_2-2	0.050895	0.0992288	0.113733	0.264764	0.551888	0.663038	0.350187	0.043116	-0.206616	-0.253585	-0.0246125	0.22952	0.122355	-0.0551078	0.00951499	0.302818	0.441859	0.224643	-0.0649557	-0.170629	-0.0438964	0.154035	0.180226	0.0271055	-0.088823	-0.0965617	-0.0541626	-0.000450596	0.0389378	-0.0261636	-0.0248726	0.0574566	0.0907749	0.0824659	0.0630689	0.0960194	0.266517	0.467304	0.257617	-0.155718	-0.0325471	0.166376	0.16504	0.303233	0.386588	-0.0271678	-0.231175	-0.235218	-0.235497
Ui30 d09_2-3	0.0533468	-0.108053	-0.314286	-0.245105	-0.022866	0.0802175	0.0360664	-0.0537704	-0.0932175	0.109148	0.354946	0.273141	0.257948	0.367868	0.314626	0.245457	0.271511	0.143312	-0.0970622	-0.170751	-0.0686841	0.0585427	0.120874	0.152696	0.153395	0.0844849	-0.0710574	-0.222636	-0.234959	-0.0959524	0.166379	0.538715	0.734161	0.431054	0.146773	0.0339526	-0.0282373	-0.0325536	0.0237	0.0412247	0.37047	0.480618	0.212211	0.0587567	-0.0164825	-0.119191	-0.212942	-0.249357	-0.245752
Ui30 d09_3-1	0.112207	0.233046	0.305591	0.26695	0.137407	0.0588084	0.0364261	-0.0362656	-0.134801	-0.290319	-0.573568	-0.397043	-0.159086	-0.116662	-0.111617	-0.00138012	0.142124	0.134451	0.00608313	-0.0480741	-0.0678643	-0.152955	-0.178351	-0.0162856	0.26923	0.525891	0.504845	0.417805	0.449498	0.532671	0.360432	0.234034	0.308406	0.490876	0.509917	0.295576	0.0306777	-0.260688	-0.501993	-0.487606	-0.235482	0.0584523	0.173962	0.166742	0.137788	0.132663	0.319656	0.789325	0.860736
Ui30 d09_3-2	0.0307083	0.113457	0.258799	0.243778	0.0734986	-0.00688277	0.0268309	0.114475	0.158291	0.00989098	-0.526332	-0.541593	-0.193276	0.325731	6	6	0.564031	0.156721	0.0274	0.0565525	0.183867	0.265342	0.192532	0.12274	0.149924	0.213476	0.188569	0.049717	-0.0904634	-0.00528664	0.19129	0.207911	0.175671	0.239062	0.250646	0.155074	-0.0139145	-0.232937	-0.361393	-0.263537	-0.122881	0.064593	0.25936	0.260583	0.0429334	-0.12228	-0.0769686	0.0342638	0.077285
Ui30 d09_3-3	0.402967	0.455833	0.382257	0.245874	0.0615911	-0.0841103	-0.157988	-0.119329	-0.00760139	-0.0918762	-0.523322	-0.410842	-0.142565	-0.0979699	-0.175483	-0.243673	-0.194902	-0.0573834	0.146075	0.464882	0.678663	0.303807	0.0672795	0.14229	0.374775	0.425216	0.182267	-0.0601733	-0.169222	0.00153854	0.300706	0.475157	0.407317	0.39559	0.537462	0.607949	0.305723	-0.0537131	-0.0444603	0.593213	0.669807	0.487089	0.390057	0.228747	0.0236898	-0.132268	-0.158753	-0.0833349	0.0309592
Ui30 d10_1-1	0.105202	0.088107	-0.0291909	0.0043722	0.344804	0.59227	0.29988	0.0405472	-0.0189783	0.0773305	0.23281	0.405152	0.426387	0.113809	-0.388814	-0.508662	-0.296467	-0.0459687	0.352918	0.635554	0.12303	-0.123843	-0.166114	-0.10961	0.0766743	0.207559	0.0674006	0.022101	0.351327	0.731268	0.643945	0.397641	0.221238	0.214338	0.356418	0.570784	0.575407	0.211127	0.132882	0.153588	0.0221283	-0.0108575	0.0244274	0.0246757	0.000931314	0.0428115	0.133016	0.111647	-0.125453
Ui30 d10_1-2	0.151528	0.0933375	-0.0410634	-0.0549624	0.000708922	-0.0515304	-0.101637	-0.0611836	0.0403145	0.154503	0.293254	0.482848	0.439124	0.0991143	-0.298788	-0.290029	-0.00258266	0.162813	0.230826	0.164314	-0.0315014	-0.0817939	0.0118563	0.204662	0.521388	0.536702	0.13914	-0.0257154	0.0859244	0.143616	0.160422	0.256913	0.345233	0.228142	0.122854	0.147077	0.244158	0.245313	-0.0522244	-0.127645	-0.0310836	0.071842	0.080703	0.092414	0.204491	0.448364	0.544736	0.227613	-0.136889
Ui30 d10_1-3	0.0652783	0.0527561	0.122197	0.377803	0.282744	0.112018	0.106861	0.238661	0.372784	0.589413	1.09408	1.09738	0.518525	0.0606237	-0.452594	-0.526699	-0.271901	-0.147935	-0.0988318	-0.125992	-0.120459	0.0648188	0.221971	0.285438	0.395371	0.464938	0.375658	0.276208	0.296578	0.351067	0.363954	0.307914	0.2522	0.217637	0.176699	0.0878128	-0.103039	-0.339393	-0.314854	-0.168361	-0.074106	0.00587506	0.0661481	0.0940598	0.0845807	0.124416	0.208377	0.14233	-0.100991
Ui30 d10_2-1	0.100286	0.175878	0.128566	-0.0177568	-0.199229	-0.327219	-0.300746	-0.103649	0.0876519	0.0560465	0.0272599	0.120107	0.393627	0.297198	-0.00732267	0.0405128	0.343382	0.658021	0.548456	0.242656	0.270329	0.391294	0.324361	0.0893936	0.0415859	0.234992	0.468432	0.368459	0.0656234	-0.0521067	0.0444457	0.374603	0.859783	0.837594	0.283915	0.112028	0.256358	0.392047	0.458329	0.643634	0.49281	0.125103	-0.0441882	0.0455978	0.226467	0.375439	0.420758	0.26958	0.231987
Ui30 d10_2-2	-0.260485	-0.127419	0.144462	0.0686053	-0.21259	-0.362715	-0.366969	-0.348082	-0.299816	-0.240543	-0.20831	-0.163027	-0.00901911	0.103698	0.02815	0.0179807	0.107254	0.218118	0.303651	0.246452	0.212719	0.271883	0.23381	0.114536	0.281679	0.75702	0.64847	0.261345	0.0878405	0.204802	0.30246	0.20267	0.154606	0.106322	-0.0436308	-0.100524	0.00188496	0.0969051	0.129115	0.177631	0.207993	0.0664789	-0.0278723	0.0857194	0.210081	0.241067	0.286438	0.226361	0.125518
Ui30 d10_2-3	0.536117	0.681452	0.343266	0.0640517	-0.146718	-0.26722	-0.288295	-0.154584	0.412721	1.03038	0.404555	0.0880646	0.0295252	0.102654	0.180377	0.205458	0.209496	0.219048	0.269531	0.372478	0.353086	0.343747	0.394049	0.327901	0.237562	0.240445	0.191476	0.108627	0.089988	0.206342	0.315529	0.38142	0.361137	0.203972	0.0252264	0.110255	0.228212	0.19544	0.144661	0.221563	0.391564	0.29266	0.0948086	0.122226	0.293052	0.364464	0.307056	0.222016	0.122319
Ui30 d10_3-1	0.0272704	0.192387	0.221655	-0.317922	-0.355594	-0.120043	0.0974315	0.161632	0.157759	0.355403	6	6	0.83368	0.380351	0.19644	0.0469244	-0.0698346	0.0829698	0.404718	0.412105	0.0540992	-0.147717	-0.0402298	0.218168	0.460698	0.530311	0.397973	0.191336	0.0279622	0.0703913	0.321147	0.449432	0.279821	0.142905	-0.0767914	-0.169845	-0.0843821	-0.0413416	-0.0592682	-0.0634401	-0.000464043	0.100836	0.201823	0.169141	0.0715436	0.0354565	0.0452992	0.0847589	0.134131
Ui30 d10_3-2	0.060006	-0.066393	-0.320637	-0.605782	-0.248974	0.363961	0.56215	0.470882	0.49572	0.482736	0.214592	0.0524253	0.0596436	0.110254	0.173793	0.233515	0.298236	0.270996	0.219933	0.236115	0.200207	0.0612972	0.0602479	0.11765	0.0740141	0.0703768	0.13962	0.163409	0.232576	0.412197	0.545293	0.408773	0.220353	0.0388153	-0.192251	-0.0364838	0.820029	6	0.477662	0.0625544	0.0931962	0.177529	0.236771	0.158309	0.00731995	-0.0490661	-0.0108136	0.126976	0.365565
Ui30 d10_3-3	-0.05144	-0.0876571	-0.280436	-0.59167	-0.394775	0.0639188	0.452067	0.481833	0.498798	0.481016	0.227959	0.16264	0.302816	0.311197	0.162169	0.0267714	-0.107306	-0.0990559	0.0568073	0.207614	0.155034	-0.0113543	0.00837754	0.146121	0.179529	0.0444346	-0.0288989	0.0800584	0.335164	0.511115	0.456698	0.311185	0.100599	-0.0920404	-0.191222	0.0245418	0.130376	-0.0225849	-0.163284	-0.0759416	0.0723487	0.125862	0.180486	0.294797	0.366738	0.300889	0.224928	0.220659	0.171341
Ui30 d11_1-1	-0.0438032	0.279901	0.241275	0.0137656	-0.111205	-0.112821	-0.0875472	-0.156402	-0.112258	0.18129	0.377225	0.275513	0.170817	0.277507	0.290443	0.159583	0.126681	0.172146	0.197034	0.175476	0.147572	0.254452	0.493866	0.503702	0.308197	0.142905	-0.000593987	-0.101475	-0.104375	-0.0520782	0.0161876	0.0645432	0.0455691	0.168673	0.484921	0.381172	0.125657	0.163031	0.298169	0.232515	0.0385873	-0.0918752	0.0080566	0.144891	0.0841556	0.0207857	-0.00918124	-0.046411	0.0480021
Ui30 d11_1-2	-0.325226	-0.200631	0.00367344	0.145761	0.227418	0.206801	0.110142	0.0269239	0.098505	0.25482	0.261684	0.225052	0.183449	0.109015	0.0875079	0.237194	0.762432	6	1.09023	0.40125	0.293351	0.473857	0.562853	0.428086	0.314073	0.371395	0.635707	0.385976	0.027466	-0.0680216	-0.0861243	0.0218042	0.1295	0.0465131	0.0926696	0.403408	0.781776	0.549277	0.44996	0.369	0.172203	0.0586588	0.0892204	0.131948	0.152148	0.201004	0.207464	0.0567731	-0.0259371
Ui30 d11_1-3	0.0287405	0.078165	0.280448	0.252341	-0.0219372	-0.162926	-0.0532406	0.22338	0.628282	0.684334	0.379563	0.0900842	-0.0269876	0.19597	0.735647	1.21719	0.711774	0.508709	0.478025	0.384245	0.216631	0.135997	0.148199	0.225905	0.308396	0.377716	0.391751	0.337692	0.353077	0.325945	0.140265	-0.038174	-0.0962684	0.00145952	0.169253	0.187319	0.188138	0.253051	0.254616	0.226276	0.139936	0.0261218	0.0936005	0.271236	0.324145	0.237061	0.138038	0.00049105	-0.0440204
Ui30 d11_2-1	0.262815	0.472753	0.326597	0.121352	-0.0337904	-0.182869	-0.348828	-0.281088	0.0562827	0.318515	0.33806	0.244928	0.144538	0.0735284	0.0765798	0.128065	0.175578	0.278662	0.19034	-0.0352648	-0.15422	-0.211396	-0.186434	-0.0538242	0.103795	0.139645	0.0441021	-0.0658207	-0.101287	-0.0777495	-0.0389834	0.0213471	0.125618	0.343674	0.780447	0.501127	0.229196	0.136046	0.0232313	-0.0316817	0.196467	0.714044	0.59799	0.146222	-0.235287	-0.433943	-0.114641	0.250525	0.738699
Ui30 d11_2-2	-0.0830367	-0.0135017	0.176771	0.271026	0.259871	0.299381	0.143227	-0.148423	-0.177381	-0.0997046	0.0188112	0.127119	0.273051	0.535795	0.662438	0.498187	0.438187	0.433904	0.35198	0.286449	0.234082	0.167068	0.0880673	0.0032288	-0.043076	0.000244924	0.0672491	0.0544576	0.0527284	0.0936482	0.193761	0.337791	0.354125	0.266653	0.204735	0.202175	0.164985	0.148798	0.123252	-0.0147922	-0.10166	0.00156997	0.142349	0.0853696	-0.213497	-0.482225	-0.233071	0.0399256	0.118263
Ui30 d11_2-3	0.208852	0.152223	0.0945956	0.13234	0.219049	0.215657	0.12398	0.228096	0.215551	0.0129775	-0.0958451	-0.0903857	-0.0142435	0.0777902	0.102384	0.0974804	0.097667	0.0607196	0.0695489	0.0335239	-0.135567	-0.190361	-0.0279198	0.243778	0.470948	0.480652	0.392334	0.378055	0.459239	0.490173	0.326194	0.286096	0.300914	0.158855	-0.0873188	-0.206588	-0.165241	-0.0652994	0.0397148	0.0301121	-0.0384048	0.0306159	0.145703	-0.00976727	-0.370477	-0.541223	-0.0836627	0.280311	0.327266
Ui30 d11_3-1	0.0548597	0.0306486	0.1002	0.0330906	-0.144079	-0.306753	-0.425958	-0.375586	-0.12801	0.113991	0.182232	0.142285	0.193273	0.368606	0.581368	0.552898	0.428874	0.532165	0.968203	0.984366	0.565497	0.238155	0.062011	0.0192793	0.0513308	0.119907	0.119847	0.0114961	-0.0352736	0.0123223	0.0939923	0.147263	0.0834551	-0.0817496	-0.173439	0.0110127	0.381086	0.400241	0.234316	0.198454	0.341915	0.482228	0.339888	-0.0138569	-0.39737	-0.650837	-0.364316	-0.0133013	0.224425
Ui30 d11_3-2	0.232295	0.398936	0.339168	0.202028	0.112721	0.00159138	-0.08685	0.188776	0.90511	0.660743	0.294895	0.165525	0.117906	0.119504	0.136614	0.1037	0.0306337	-0.0249455	-0.0168755	0.0287533	0.0485987	0.0981987	0.215785	0.28589	0.239035	0.35528	0.934343	6	1.34486	0.247378	0.0639179	0.165451	0.249268	0.207751	0.0185323	-0.101688	0.0506494	0.371612	0.473836	0.221054	0.0520801	0.0379386	0.0274929	-0.0784639	-0.324955	-0.568743	-0.29343	0.0795054	0.309295
Ui30 d11_3-3	-0.0325271	0.0643333	0.217596	0.27442	0.177085	0.0528523	-0.0406921	-0.0423087	0.000807875	0.000759848	0.0327036	0.129021	0.250259	0.3363	0.248632	0.105185	0.034325	0.0126011	0.0358379	0.134308	0.143891	-0.020621	-0.0605714	0.083808	0.284103	0.392782	0.308038	0.208798	0.194114	0.223271	0.296675	0.337608	0.301616	0.264211	0.312795	0.510531	0.352749	0.134124	0.0186299	-0.0589177	-0.0834083	-0.052808	-0.0295927	-0.0371414	-0.152301	-0.309172	0.0495575	0.524782	0.7584
Ui30 d12_1-1	-0.26197	-0.220479	0.0581172	0.198582	0.119621	0.00443826	0.0627642	0.159676	0.140859	0.00267924	-0.130016	-0.218188	-0.286746	-0.241297	-0.0474504	0.112842	0.00145084	-0.337003	-0.440789	-0.182424	-0.0422243	-0.175579	-0.187602	-0.046524	-0.0339606	-0.120497	-0.170259	-0.0680008	0.187653	0.392638	-0.0510376	-0.362639	-0.171437	-0.0614645	0.0720902	0.264569	0.191457	-0.157526	-0.40517	-0.344777	-0.284724	-0.346762	-0.217824	-0.012065	0.0824436	-0.122778	-0.338175	-0.108504	0.225765
Ui30 d12_1-2	0.0966042	-0.132749	0.0324221	0.0808155	-0.108631	-0.247346	0.0587879	0.81335	0.913791	0.534064	0.416736	0.177085	0.0165097	0.217041	0.703884	0.489115	0.10402	-0.214554	-0.183363	0.183127	0.216635	-0.095898	-0.20814	-0.211687	-0.252449	-0.218795	-0.114151	0.0595347	0.191978	0.148879	-0.00648343	0.459873	0.750568	0.396855	0.259097	0.295239	0.218241	-0.0209288	-0.17745	-0.132528	-0.163398	-0.237141	-0.0492811	0.147835	0.17463	-0.00956676	-0.199916	-0.0203063	0.164224
Ui30 d12_1-3	0.0226682	-0.128111	0.0570472	0.156429	0.00871451	-0.174123	0.0589807	0.880643	0.862558	0.225806	0.0624842	0.0371409	0.0342472	0.221175	0.560145	0.526853	0.0952802	-0.280674	-0.205375	0.359239	0.702847	0.247503	-0.0263991	-0.149079	-0.244629	-0.207047	-0.0911504	0.0465276	0.160321	0.197361	0.36433	0.438366	0.11563	0.0897493	0.16516	0.241773	0.13923	-0.139092	-0.336571	-0.178898	0.0899023	0.109342	0.11968	0.0977571	-0.0110669	-0.196447	-0.305654	-0.0823838	0.115493
Ui30 d12_2-1	0.168061	0.109347	0.122212	0.0849597	-0.0947985	-0.335288	-0.462855	-0.0736766	0.311157	0.418182	0.180219	-0.0632679	-0.0696551	0.0475331	0.138154	0.229931	0.189217	0.0624408	0.0344987	0.179639	0.362556	0.397975	0.234264	0.0224168	-0.0295552	0.0154882	0.145491	0.303955	0.34106	0.264301	-0.0204	-0.0591946	0.0238955	0.0412773	0.0518721	0.0593097	-0.00378415	-0.0610027	-0.0935713	-0.109971	0.0044626	0.190602	0.179768	0.0486294	-0.00738288	0.0279828	0.104555	0.209703	0.212231
Ui30 d12_2-2	-0.00984598	-0.147552	-0.0823577	0.00785006	-0.0268312	-0.247762	-0.384327	0.00302509	0.315977	0.470921	0.496508	0.308143	0.183413	0.127402	0.0235822	0.0404585	0.0731971	0.0584736	0.103777	0.257991	0.273034	0.115956	-0.0532049	-0.0884399	0.176727	0.439798	0.464548	0.53597	0.444853	0.0906352	-0.215829	0.0207462	0.20047	0.134541	0.0749055	0.21397	0.295231	0.216206	0.152236	0.252782	0.515883	0.339652	0.15762	0.206162	0.499829	0.813764	0.587169	0.303156	0.247725
Ui30 d12_2-3	0.102956	-0.0692038	0.0226905	0.138946	-0.00279146	-0.337276	-0.525477	-0.0805315	0.380151	0.483838	0.333323	0.158897	0.050967	-0.0920643	-0.241114	-0.184281	-0.034774	0.0897408	0.183804	0.327499	0.346084	0.177509	0.0236845	-0.00650903	0.0897661	0.0727884	0.0203346	0.0789169	0.182677	0.156303	-0.147122	-0.133954	-0.0098519	0.0128512	0.0286477	0.0622599	0.00884601	0.00845859	0.162529	0.206223	0.0876102	0.166353	0.216922	0.123561	0.0676274	0.0737867	0.0135003	-0.0545476	0.0101145
Ui30 d12_3-1	-0.0168327	-0.0332367	0.02982	-0.0548961	-0.269795	-0.244188	0.134232	0.604177	0.744014	0.405511	0.147194	-0.00763105	-0.0510236	0.111858	0.279283	0.114784	-0.244042	-0.727506	-0.621992	-0.262084	-0.073114	-0.117454	-0.237919	-0.233297	-0.00569214	0.304393	0.233891	0.125942	0.0999125	0.0818784	-0.0244347	-0.184541	-0.18698	0.0151795	0.280089	0.192182	0.0135641	-0.0243413	0.0210171	0.133732	0.225782	0.234722	0.223821	0.122768	-0.0413546	-0.0835723	0.0119558	0.112537	0.186727
Ui30 d12_3-2	0.085651	0.0157789	0.0495014	0.038022	-0.210625	-0.350878	-0.205533	-0.0133813	0.170972	0.419645	0.675497	0.405435	0.0434099	0.00239215	0.172512	0.133077	-0.261228	-0.760544	-0.609135	-0.245914	-0.19442	-0.230446	-0.146557	-0.13331	-0.204362	-0.0522841	0.182987	0.148821	0.107485	0.187914	0.430679	1.67119	6	1.70483	0.442775	0.143037	0.177831	0.218589	0.0563536	0.0159193	0.311429	0.451548	0.210926	0.14537	0.430795	0.589027	0.174495	0.0502804	0.123108
Ui30 d12_3-3	0.22847	0.563423	0.474378	0.0325442	-0.253891	-0.229447	0.110543	0.234007	0.0353277	-0.130344	-0.23541	-0.260993	-0.114243	0.370295	1.12796	0.61803	-0.0322261	-0.611323	-0.556072	-0.331892	-0.297422	-0.325073	-0.331606	-0.328939	-0.368661	-0.366619	-0.247194	-0.100184	0.0420014	0.1159	0.0109514	-0.118085	-0.113703	-0.100754	-0.0897779	-0.0393826	0.0171892	0.0502934	0.0706917	0.0725434	0.128823	0.246207	0.230464	0.0637758	-0.0552612	-0.0731202	-0.0786908	-0.0465142	0.0476138
Pg20 d01_1-1	0.237609	0.181944	0.00100969	-0.126691	-0.151043	-0.166818	-0.14054	0.00446496	0.148994	0.181997	0.185572	0.206411	0.0700234	-0.12604	-0.119253	0.0546286	-0.0219556	-0.346795	-0.550478	-0.381256	-0.115905	0.335924	0.638267	0.295804	0.0265241	-0.0500633	-0.0504769	0.0332633	0.284959	0.544685	0.615566	0.504803	0.287476	0.0838886	0.0763501	0.154866	0.155729	0.0489579	-0.0403548	-0.0142273	0.00281293	0.0419549	0.181208	0.398236	0.346999	0.0450697	-0.0216839	0.111305	0.306454
Pg20 d01_1-2	0.0322262	-0.0935435	-0.199425	-0.171816	-0.0276867	0.0208967	-0.00965523	0.0982113	0.24075	0.229739	0.124214	0.0117343	-0.0601651	-0.178907	-0.246645	-0.181911	-0.213109	-0.373337	-0.409267	-0.126415	0.182982	0.432735	0.32632	0.155992	0.0818678	0.134867	0.199136	0.278395	0.451062	0.638285	0.817764	0.750367	0.402956	0.110963	-0.000409582	0.0403736	0.126988	0.109549	0.112329	0.171601	0.13882	0.12593	0.120438	-0.014932	-0.206567	-0.235903	-0.0387691	0.158403	0.232416
Pg20 d01_1-3	0.411836	0.441606	0.177903	-0.0448709	-0.118115	-0.127457	-0.0735471	0.0977154	0.212722	0.0633361	-0.107993	-0.0803861	0.239328	0.327572	0.0429662	-0.0221576	-0.108284	-0.380811	-0.635924	-0.554491	-0.341299	-0.063497	0.0919636	0.0173342	-0.0852207	0.00268257	0.113534	0.133378	0.281336	0.498147	0.635393	0.551493	0.291413	0.108787	0.111467	0.149261	0.0739219	-0.0455936	-0.0544951	0.0469044	0.0819735	0.0395708	-0.0336725	-0.137456	-0.248917	-0.278907	-0.132801	0.0348703	0.10609
Pg20 d01_2-1	-0.0992895	-0.302701	-0.617493	-0.395875	-0.0291971	0.202019	0.355506	0.290524	-0.0393462	-0.166596	0.0405081	0.457148	1.24638	0.74181	0.0504595	-0.0295195	0.0169198	-0.0593417	-0.109547	-0.0592006	0.0342633	0.116301	0.239754	0.453816	0.539168	0.223058	-0.0791996	-0.0196748	0.152873	0.13523	0.0458771	0.0892771	0.131897	0.12753	0.149469	0.0936072	-0.0299966	-0.0999739	-0.197442	-0.235502	-0.233015	-0.206091	-0.0283982	0.154543	0.134351	-0.00322473	-0.0721595	-0.00232701	0.0503388
Pg20 d01_2-2	0.333344	0.0749333	-0.269011	-0.0937224	0.151797	0.254722	0.266394	0.140249	-0.0485918	0.00975968	0.205856	0.256031	0.170024	-0.0387722	-0.223397	-0.219019	-0.153275	-0.163123	-0.196486	-0.18833	-0.144746	-0.0620645	0.0373273	0.106739	0.12888	0.0510003	-0.112435	-0.0330988	0.244917	0.479554	0.362579	0.146033	0.160691	0.312343	0.270888	0.106722	0.109658	0.181024	0.066935	0.206231	0.291838	0.0224604	-0.0723079	0.0710222	0.262528	0.310136	0.157454	0.0317923	0.0409026
Pg20 d01_2-3	-0.0654493	-0.33237	-0.688736	-0.503559	-0.0978439	0.171969	0.248	0.136985	-0.0294073	0.0287289	0.221288	0.172555	-0.0934677	-0.360479	-0.391547	-0.19806	-0.0513496	-0.00179278	-0.00505207	0.00805517	0.100509	0.206658	0.189194	0.140683	0.0727546	-0.10241	-0.211762	-0.0190703	0.231285	0.177721	-0.00706093	0.00779463	0.265592	0.543938	0.55198	0.441561	0.280283	-0.0171385	-0.220676	-0.0404705	0.248868	0.312672	0.260451	0.259179	0.21207	0.13823	0.141526	0.202099	0.154429
Pg20 d01_3-1	0.184253	0.172701	-0.130301	-0.0604915	0.198124	0.326178	0.316933	0.229575	0.185492	0.117288	-0.0240765	-0.0980531	-0.011919	0.165167	0.231465	0.097738	0.0361547	0.15389	0.309202	0.452529	0.458946	0.0215733	-0.19661	-0.121619	-0.138819	-0.203794	-0.360938	-0.555303	-0.396521	-0.259366	-0.356527	-0.561665	-0.534538	-0.161794	0.150521	0.374553	0.601894	0.855194	0.918344	0.566582	0.250001	0.124618	0.245326	0.400955	0.346868	0.126007	-0.042778	-0.0295496	0.142607
Pg20 d01_3-2	0.102568	-0.196629	-0.489843	-0.217595	0.27617	0.662698	0.802135	0.653902	0.405997	0.271383	0.267196	0.244273	0.0769349	0.0486286	0.153807	0.228182	0.170018	0.188513	0.317559	0.38209	0.0956957	-0.393069	-0.348525	0.0240542	0.0486323	-0.123079	-0.353409	-0.496257	-0.159318	0.295114	0.36325	-0.195028	-0.497893	-0.287675	0.0146819	0.269738	0.316893	0.151445	0.00545044	-0.0572161	-0.0771872	-0.052592	0.151792	0.382039	0.414817	0.331885	0.133348	-0.116714	-0.164968
Pg20 d01_3-3	0.139248	-0.165103	-0.379926	0.0035873	0.507077	0.768234	0.901143	0.954373	0.895845	0.543375	0.179862	0.00033841	-0.0121913	0.0973862	0.234825	0.15601	-0.0161541	0.036222	0.19902	0.258867	0.0974098	-0.289623	-0.337929	-0.0696873	0.00995251	-0.135734	-0.404206	-0.558416	-0.215461	-0.0251199	-0.208174	-0.434617	-0.383206	-0.0752356	0.045406	0.082024	0.118579	0.128536	0.156546	0.271645	0.379731	0.261474	0.135413	0.169045	0.175189	0.0556269	-0.112772	-0.173639	-0.0840264
Pg20 d02_1-1	0.11258	0.126651	0.37705	0.60118	0.46813	0.269948	0.24924	0.284716	0.21912	0.166003	0.322013	0.547554	0.546086	0.448321	0.472686	0.359939	0.131606	0.0706415	0.238388	0.449922	0.507909	0.301921	0.0620306	-0.0611979	-0.0017012	0.0983823	0.00829824	-0.157893	-0.337918	-0.379354	-0.221452	0.105306	0.666105	6	0.967601	0.315321	0.211454	0.206761	0.200953	0.165167	0.108233	0.0836271	0.0816047	0.0130974	-0.0176685	0.00375012	0.0478224	0.105828	0.170504
Pg20 d02_1-2	-0.15243	0.225978	1.77544	1.0623	0.296737	0.0157619	0.00590316	0.0428961	0.0138932	0.0392313	0.154722	0.302635	0.476014	0.580468	0.466468	0.235422	0.0710862	0.0903594	0.247537	0.334126	0.35497	0.361665	0.229826	0.00029634	0.0759373	0.557831	0.533075	0.146311	-0.0257166	0.0231484	-0.0212483	-0.00823446	0.181224	0.356129	0.26514	0.133029	0.146464	0.207974	0.290944	0.492455	0.688121	0.330219	-0.0785322	-0.162614	0.00811852	0.0954396	0.0626452	0.017663	0.0555129
Pg20 d02_1-3	0.629725	6	0.814786	0.443927	0.275324	0.0911801	0.118306	0.199689	0.165157	0.0695375	0.0738883	0.154156	0.290575	0.36536	0.264199	0.208142	0.351768	0.623774	0.551293	0.515136	0.512443	0.344518	0.182604	0.125528	0.223571	0.267257	0.0915371	-0.18704	-0.447979	-0.519307	-0.427651	-0.264395	-0.0890344	-0.015144	0.00136886	0.0908101	0.218627	0.260494	0.257602	0.335489	0.371217	0.30019	0.24025	0.326353	0.389289	0.417095	0.489512	0.401807	0.305902
Pg20 d02_2-1	0.737915	0.1821	0.0531379	0.250725	0.471566	0.344587	0.153289	0.0655579	0.0873973	0.244671	0.355137	0.218683	0.113609	-0.0330455	-0.188181	-0.150677	-0.0482475	0.1008	0.565329	0.974089	0.502549	0.285392	-0.00646777	-0.197342	-0.149258	0.0216258	0.179237	0.221517	0.161637	0.00505536	-0.276798	-0.525285	-0.428565	-0.143587	0.208601	0.466983	0.352848	0.211512	0.278021	0.353262	0.265682	0.283768	0.350347	0.260189	0.202508	0.325088	0.315426	0.181196	0.11295
Pg20 d02_2-2	0.0585777	0.0665301	0.280378	0.552178	0.543771	0.387188	0.384913	0.449438	0.342662	0.198478	0.175331	0.272697	0.266276	0.0332863	-0.173579	-0.10181	0.128687	0.270675	0.210228	0.060615	-0.0453457	-0.145149	-0.217473	-0.0846236	0.191083	0.350819	0.224618	0.151991	0.279485	0.936418	6	0.398997	0.122795	-0.0244325	-0.0991254	-0.140539	-0.138893	-0.0168356	0.213364	0.283363	0.173931	0.259118	0.368625	0.175334	-0.00467384	0.132595	0.453153	0.410394	0.0394235
Pg20 d02_2-3	-0.0128003	-0.148775	-0.00929508	0.424735	0.821264	0.613664	0.470422	0.381294	0.287919	0.298	0.562654	0.649091	0.349276	0.187518	0.316906	0.468526	0.0748866	-0.171413	-0.194495	0.0622339	0.344208	0.154672	-0.144508	-0.13475	0.113194	0.586137	0.828186	0.62298	0.303254	-0.00428262	-0.276711	-0.467364	-0.376092	-0.173715	0.0127376	0.0967963	0.0964966	0.119157	0.159601	0.155261	0.155551	0.243745	0.252628	0.07429	-0.0533051	0.127093	0.524301	0.725408	0.49346
Pg20 d02_3-1	0.0252534	-0.0694198	-0.0373527	0.334263	0.914211	0.552997	0.539961	0.859659	0.832874	0.415763	0.17033	0.10776	0.255105	0.425082	0.143071	0.180315	0.270639	0.276229	0.232113	0.224103	0.230563	0.280016	0.333427	0.261249	0.128308	0.165418	0.326531	0.125094	-0.0521906	0.125436	0.19474	0.0613335	-0.0772234	-0.140506	-0.0257672	0.256035	0.390809	0.35391	0.464869	0.4935	0.21805	-0.0572291	-0.193359	-0.128394	0.0569175	0.222917	0.310381	0.372398	0.362873
Pg20 d02_3-2	0.0403274	-0.0116971	-0.0204509	-0.0837763	0.033755	0.266211	0.463593	0.465157	0.299437	0.227574	0.216337	0.115235	-0.0891518	-0.43651	-0.631578	-0.171697	0.226804	0.556329	0.816828	0.483092	0.296993	0.372526	0.507746	0.656605	0.434619	0.358259	0.473019	0.418496	0.190774	0.276676	0.41594	0.335406	0.0973514	-0.077775	-0.0254543	0.169651	0.117116	0.00614572	0.0902788	0.183504	0.124748	0.00771989	-0.0859895	-0.0145132	0.343347	0.757156	0.451241	0.132878	0.0308583
Pg20 d02_3-3	0.130499	0.0124618	-0.152107	-0.218641	-0.0517595	0.105951	0.114762	0.00577518	-0.103989	-0.106082	-0.024838	0.0785969	0.105756	-0.155447	-0.32808	0.154187	0.601012	1.22168	6	0.55604	0.150747	0.0848036	0.246576	0.592171	0.841258	0.373994	0.104414	-0.0928236	-0.186649	0.00363598	0.136268	0.108554	0.0557196	-0.0141639	-0.0668497	-0.0248885	-0.0679607	-0.149366	-0.105172	0.0120149	0.161136	0.260412	0.133274	0.0399258	0.114017	0.295447	0.410733	0.255112	0.0904806
Pg20 d03_1-1	-0.1035	-0.0522295	-0.0105608	-0.0100245	-0.0529112	0.0670478	0.770035	6	0.955159	0.376097	0.29227	0.207442	-0.000341819	-0.138251	0.06033	0.315606	0.341204	0.340968	0.492931	0.569986	0.423621	0.348474	0.397696	0.422487	0.295244	0.0595937	-0.194621	-0.132266	-0.0532597	0.0202104	0.108199	0.177789	0.212845	0.290502	0.314936	0.20824	0.195225	0.179644	0.165908	0.176699	0.126676	0.0769895	0.105552	0.0391845	-0.136129	-0.200644	-0.053535	0.103457	0.13535
Pg20 d03_1-2	0.0083516	0.119111	0.352608	0.978176	6	0.672809	-0.00924987	-0.212336	-0.139141	0.345213	0.908775	0.5115	0.088345	-0.0574878	-0.0706834	-0.0939215	-0.0946233	-0.0529868	0.0955563	0.325417	0.290308	0.103451	0.082131	0.171384	0.224036	0.0736605	-0.312121	-0.217197	0.0712502	0.334946	0.374148	0.206538	0.159941	0.304198	0.363722	0.23986	0.232833	0.238071	0.264345	0.313064	0.240327	0.130696	0.15123	0.185606	0.179903	0.30991	0.511924	0.487408	0.355454
Pg20 d03_1-3	0.161297	0.372653	0.617149	0.50863	0.0032585	-0.327101	-0.327701	-0.183509	0.0885763	0.332867	0.251765	0.0417711	-0.242254	-0.413467	-0.321926	-0.158946	-0.00483602	0.0578543	0.00730737	0.00490006	0.128785	0.295095	0.384437	0.223104	-0.100529	-0.452649	-0.726364	-0.423564	-0.0723249	0.265748	0.676683	0.737749	0.781574	2.27531	0.462469	-0.0435706	-0.0915663	-0.0309062	0.10499	0.345778	0.408091	0.129993	-0.0153494	-0.0152094	-0.0359761	-0.0672625	0.0203228	0.227074	0.581452
Pg20 d03_2-1	0.090685	0.123617	0.0317244	-0.0638629	0.00160156	0.172378	0.189351	0.0777426	0.133964	0.290054	0.196347	0.148244	0.246313	0.204376	0.136745	0.187254	0.276577	0.418619	0.607069	0.447495	0.102259	-0.176366	-0.278201	0.037004	0.583219	1.30876	2.10499	0.457931	-0.0194444	-0.00110258	0.111889	0.0940356	-0.0711053	-0.190777	-0.163919	-0.0982867	0.00723795	0.142855	0.259657	0.367096	0.552863	1.11839	6	6	0.703268	0.301827	0.189168	0.250749	0.344876
Pg20 d03_2-2	0.177983	0.0529948	-0.0926501	-0.0703325	0.441557	1.37512	1.35813	6	6	0.536551	0.0925536	-0.0516169	-0.0447896	0.0469325	0.134667	0.0609335	-0.00663637	0.0617996	0.160815	0.218233	0.278188	0.251128	-0.029956	-0.160157	-0.104299	0.0374536	0.162272	-0.0371781	-0.229008	-0.118488	0.0461495	0.121127	0.0149253	-0.172664	-0.152962	0.0594053	0.551799	1.08445	0.635843	0.475326	0.363957	0.0567311	-0.178489	0.00653872	0.386055	0.62606	0.469286	0.338635	0.409572
Pg20 d03_2-3	0.0920718	-0.0543869	-0.157109	-0.160294	-0.0740887	0.0173069	0.0244301	0.018301	0.181226	0.385116	0.283406	0.0842713	0.0744339	0.240009	0.399797	0.242028	0.0522706	0.0475171	0.171289	0.340997	0.208113	-0.0959612	-0.273393	-0.157076	-0.00848326	-0.0110181	-0.0687793	-0.135169	-0.105425	0.119673	0.299092	0.201214	-0.0344797	-0.0594162	0.0686702	0.00325224	-0.0812256	-0.0795166	0.0418193	0.280217	0.335486	0.0925544	-0.122204	-0.134385	-0.15575	-0.164451	-0.057293	0.0840681	0.196693
Pg20 d03_3-1	0.0563991	-0.0569865	0.125384	0.361212	0.442597	0.380429	0.318302	0.108113	-0.130428	-0.243952	-0.213157	-0.18067	-0.10942	0.159183	0.740737	0.699254	0.275972	0.322865	0.51978	0.667505	0.55363	0.371002	0.341373	0.381373	0.38637	0.276535	0.149921	0.157214	0.350004	0.399459	0.127153	-0.0364429	-0.0881029	-0.0740543	-0.00734893	0.0790081	0.309282	0.527856	0.281517	-0.141024	-0.602593	-0.620543	-0.156987	0.0658151	0.0558728	-0.00426811	-0.0203165	-0.042544	-0.0172661
Pg20 d03_3-2	0.377948	0.556172	0.610135	0.431552	0.291713	0.197758	0.00725101	-0.0901545	0.0414232	0.288893	0.264784	0.167038	0.21172	0.241502	0.197361	0.151452	0.202629	0.274006	0.291874	0.194282	0.0217173	0.066325	0.448896	0.886162	0.500994	0.180691	0.114461	0.218625	0.336018	0.286345	0.141447	-0.000571548	-0.101188	-0.096027	0.0459888	0.205188	0.378542	0.515179	0.402265	0.00634173	-0.514941	-0.557614	-0.0926608	0.16382	0.169513	0.0952188	0.135368	0.227021	0.282401
Pg20 d03_3-3	0.254789	0.479534	0.691107	0.623493	0.400502	0.205422	-0.013283	-0.0987009	-0.0785717	-0.0819583	0.0188628	0.147413	0.0138902	-0.0858291	-0.116078	-0.117255	0.0174903	0.220292	0.332526	0.291132	0.169125	0.320696	0.51524	0.32625	0.131186	0.0524215	0.0551004	0.132943	0.231102	0.14045	-0.0748773	-0.150934	-0.0920953	0.019612	0.100278	0.084759	0.077449	0.0995194	0.127018	0.0731528	-0.380061	-0.581736	-0.130035	0.258118	0.288621	0.0819111	-0.0651263	-0.102289	-0.0665499
Pg20 d04_1-1	0.485592	0.48414	0.317146	0.422451	0.659008	0.56528	0.352938	0.349885	0.424216	0.34956	0.153877	-0.00353542	0.0491325	0.372253	0.403799	0.226185	0.163495	0.169084	0.265164	0.58038	0.426977	0.202532	0.0619825	0.0303723	0.106154	0.197698	0.118383	0.0417436	0.072035	0.115906	-0.0600256	-0.0600256	-0.572925	-0.19383	0.115134	0.419153	0.66137	0.612272	0.36287	0.266296	0.25001	0.259335	0.220422	0.147293	0.143837	0.207627	0.22827	0.221278	0.157245
Pg20 d04_1-2	-0.127615	-0.0378951	0.0878949	0.174142	0.0467839	-0.0513693	-0.0325308	-0.0256923	-0.0201283	0.0105447	0.0177609	-0.0182514	-0.0890654	-0.111607	-0.0765137	-0.0747055	-0.115246	-0.224534	-0.398144	-0.456378	-0.34652	-0.133986	0.176401	0.291256	0.085427	-0.105144	-0.158266	-0.0130168	0.216194	0.118319	-0.291461	-0.291461	-0.174435	0.457206	0.955455	1.11853	0.649627	0.328793	0.370469	0.497149	0.436585	0.375615	0.404766	0.478692	0.485557	0.30961	0.149696	0.17417	0.276838
Pg20 d04_1-3	0.124521	0.428901	0.400609	0.327203	0.259052	0.138382	0.139393	0.247018	0.32613	0.335503	0.277056	0.0868247	-0.0763001	-0.0121833	0.143127	0.103781	0.0263902	0.0420918	0.0353567	0.0519758	0.0757545	0.200095	0.522142	0.644783	0.334515	0.182635	0.188141	0.24407	0.312145	0.329379	0.0717497	0.0717497	-0.298869	0.133713	0.356263	0.376482	0.266314	0.0422937	-0.0427038	0.056199	0.155187	0.223101	0.282107	0.270647	0.159349	0.105308	0.147068	0.197368	0.182919
Pg20 d04_2-1	-0.00690519	0.0722702	0.135323	0.241064	0.541373	0.624951	0.38221	0.250259	0.16559	0.065292	0.115692	0.27701	0.309883	0.325151	0.301191	0.0792902	-0.119643	-0.138757	-0.122014	-0.0235218	0.0749366	0.0666069	-0.0396929	-0.248313	-0.434328	-0.303575	-0.131683	-0.0358206	0.0345194	0.0541451	0.0163858	-0.0712713	-0.154668	-0.0324982	0.221692	0.289442	0.303506	0.291632	0.127011	0.106419	0.586684	0.988784	0.666879	0.277732	0.0315579	-0.0379825	0.111351	0.307212	0.394868
Pg20 d04_2-2	0.685533	0.516237	0.374557	0.266481	0.29995	0.582315	0.68825	0.608163	0.443406	0.158701	-0.0172756	-0.0179031	0.0107252	0.0948625	0.237094	0.202112	0.14071	0.292277	0.280674	0.198579	0.338813	0.606803	0.747183	0.0990274	-0.339569	-0.213885	0.0533776	0.312944	0.41848	0.298285	0.225223	0.219333	0.317806	1.22969	1.62013	0.492334	0.255585	0.122026	-0.0295719	0.010764	0.389276	0.554261	0.344805	0.0981959	-0.0189405	6.67909e-05	0.152837	0.372383	0.507173
Pg20 d04_2-3	-0.024651	0.208243	0.21226	0.0909637	0.029765	0.164629	0.217061	0.151414	0.0431553	-0.0996244	-0.115777	0.14106	0.456903	0.372305	0.0498445	-0.151289	0.000712396	0.219736	0.0686381	0.0236494	0.289483	0.562255	0.451635	0.0470756	-0.304186	-0.259912	-0.0936176	0.0801427	0.237172	0.256751	0.175453	0.0122101	-0.163395	-0.0327113	0.388852	0.442949	0.353536	0.316345	0.133503	-0.101453	-0.0047631	0.156267	0.254039	0.188662	0.0719526	0.0387606	0.104246	0.222226	0.322752
Pg20 d04_3-1	-0.171528	-0.0139111	0.0593438	0.212312	0.409394	0.277187	-0.0866484	-0.242553	-0.312303	-0.500611	-0.388042	0.192183	0.30202	0.00676967	-0.0980847	0.0386304	0.098648	0.199695	0.346086	0.353148	0.197634	0.0582515	0.159407	0.374991	0.321996	0.236898	0.242369	0.187993	0.140101	0.163993	0.172733	0.143358	0.0659987	-0.0222797	-0.0390048	0.0730639	0.199283	0.422408	6	6	0.356195	0.0898963	0.00260689	-0.0955323	-0.258799	-0.191355	0.0879885	0.220925	0.236056
Pg20 d04_3-2	0.0981791	0.220153	0.1754	0.164155	0.223231	0.251338	0.206868	0.151678	0.0016436	-0.344198	-0.43452	-0.0629814	0.103591	-0.125328	-0.22131	0.179937	0.546439	0.506368	0.346447	0.323792	0.449563	0.419533	0.132864	0.035264	0.0313123	0.0460238	0.0676211	0.0609091	0.0374458	0.00847401	-0.0745679	-0.16347	-0.0761362	0.13142	0.22397	0.341657	0.629374	0.587211	0.335012	0.321151	0.358139	0.293964	0.125622	-0.125501	-0.36821	-0.240724	0.0918894	0.233009	0.277363
Pg20 d04_3-3	-0.0593709	0.205618	0.262623	0.253128	0.169348	0.03671	0.0100366	0.0939365	-0.0872052	-0.390118	-0.338994	0.168094	0.380066	-0.00863351	-0.28448	-0.0407789	0.222459	0.246533	0.205065	0.22804	0.200982	0.160891	0.245628	0.209926	0.0670149	0.0269962	0.052095	0.075468	0.209484	0.339705	0.205191	-0.0159856	-0.0628579	0.06472	0.104306	0.0742344	0.136414	0.233471	0.303251	0.3123	0.206061	0.0246126	-0.109483	-0.208114	-0.341478	-0.293698	-0.0806236	0.145559	0.413054
Pg20 d05_1-1	0.111283	0.119362	0.0276443	0.0703968	0.337705	0.430603	0.193416	0.0777352	0.280446	0.574087	0.495798	0.123345	-0.10218	-0.151723	-0.0948609	-0.0617796	-0.0402809	0.0447579	0.246775	0.402464	0.318152	0.0118605	-0.139735	0.0294099	0.20355	0.207541	0.125384	0.0682443	0.0764783	0.2485	0.419442	0.397306	0.251933	0.0706784	0.0234022	0.12111	0.106357	0.0143802	0.150454	0.303538	0.0910296	-0.152167	-0.227587	-0.0831465	0.0731586	0.000770117	-0.167583	-0.193908	-0.142035
Pg20 d05_1-2	0.657817	0.556262	0.354144	0.243703	0.25532	0.153393	0.0342486	0.223233	0.520687	0.219762	0.141372	0.4227	0.454712	0.0429142	-0.0756456	-0.0394206	0.00267025	0.0847468	0.284206	0.353081	0.150694	-0.0996671	-0.0759028	0.123219	0.125336	0.0606611	0.0179159	0.00659593	0.123122	0.433789	0.572335	0.415767	0.221625	0.164962	0.281642	0.327247	0.369381	0.938086	6	6	0.357075	0.0497189	0.0316435	0.179149	0.195789	0.0728252	-0.0727485	-0.222922	-0.346625
Pg20 d05_1-3	0.1574	0.445589	0.7127	0.561611	0.402656	0.150246	-0.15449	-0.256545	-0.0456809	0.148365	0.1204	0.0391077	0.0870167	0.331164	0.727181	0.861989	0.595954	0.423163	0.387662	0.363811	0.195385	0.0408642	0.194756	0.397541	0.411404	0.578591	0.693712	0.511762	0.301243	0.268495	0.276878	0.27	0.33727	0.434416	0.443837	0.357431	0.116423	-0.0584923	-0.0440621	-0.0654631	-0.104455	-0.0542629	-0.00476607	0.0194781	0.082767	0.137824	0.172798	0.172005	0.0455638
Pg20 d05_2-1	0.070954	0.104084	0.157623	0.455856	0.906187	0.640924	0.218069	0.00699855	0.0621795	0.254332	0.218462	0.0295862	-0.0163188	-0.0685872	-0.0620793	0.0941951	0.287143	0.292617	0.10878	0.164943	0.881812	6	0.991431	0.428068	0.392769	0.268771	0.010653	-0.243871	-0.396751	-0.367509	-0.191839	0.058004	0.161629	0.102652	0.00320355	-0.0327617	-0.0300912	-0.144452	-0.255226	-0.196879	-0.0782446	-0.0758766	-0.0974475	-0.134907	-0.239462	-0.312432	-0.229684	-0.117407	-0.0183744
Pg20 d05_2-2	0.419563	0.0630643	-0.0264991	0.0417921	0.28331	0.588562	0.582288	0.245659	0.0768241	0.0530972	0.0530934	0.175386	0.778323	1.67718	0.563413	0.400918	0.464537	0.544125	0.470692	0.369392	0.204795	0.0999736	0.0720269	0.130415	0.280599	0.590606	0.728232	0.239794	0.137424	0.31636	0.335079	0.326618	0.238444	0.181538	0.165188	0.155813	0.194342	0.221048	0.105949	-0.0183801	-0.00417136	0.00594817	-0.0549164	-0.126851	-0.177631	-0.26362	-0.310019	-0.171086	0.0980806
Pg20 d05_2-3	0.128943	0.309599	0.241169	0.0957409	0.0719015	0.119195	0.121157	0.0360858	-0.0480884	-0.100739	-0.173505	-0.195591	-0.0182636	0.117383	0.0449852	0.0569938	0.235762	0.583728	0.361829	-0.0473908	0.0185855	0.244254	0.320178	0.361373	0.643987	0.780905	0.25868	-0.204597	-0.401983	-0.352508	-0.224572	-0.0660864	0.116688	0.22041	0.190471	0.100622	0.0679918	0.0341117	-0.0761041	-0.16728	-0.152675	-0.124798	-0.0796396	-0.0187189	-0.0512046	-0.158643	-0.178369	-0.103256	0.016811
Pg20 d05_3-1	0.271723	0.230084	0.288265	0.240768	0.130145	0.105364	-0.0121055	-0.249799	-0.338592	-0.0873017	0.210702	0.317815	0.402784	0.579534	0.497113	0.15787	0.178823	0.56447	0.408595	0.329439	0.430438	0.297905	0.161275	0.291532	0.42266	0.382356	0.333259	0.385672	0.361312	0.331019	0.291861	0.120758	-0.078504	-0.207332	-0.175537	-0.006153	0.197237	0.37478	0.307363	0.133106	0.100662	0.223373	0.377892	0.247949	0.0535492	0.0426214	0.19781	0.387722	0.368953
Pg20 d05_3-2	0.0253604	-0.0245645	0.100738	0.137711	0.072096	0.162415	0.449281	0.130367	-0.292204	-0.226152	0.151258	0.449783	0.373678	0.220866	0.115536	-0.0212555	-0.185666	-0.218451	-0.174654	-0.0866631	0.0345098	0.0152313	-0.0559932	0.0369839	0.180949	0.151985	0.0395129	0.160172	0.339142	0.276016	0.123614	0.134175	0.122329	-0.0774545	-0.0693775	0.0775296	0.236621	0.354497	0.38308	0.590287	1.11948	0.807917	0.264718	0.105865	0.245608	0.368964	0.188007	0.00531667	-0.0179485
Pg20 d05_3-3	0.110375	0.244422	0.592644	0.651414	0.263152	-0.0778129	-0.24685	-0.270204	-0.153783	0.00600228	0.122077	0.208319	0.210949	0.146609	0.0433304	-0.100526	-0.160399	0.0550426	0.378261	0.453749	0.252738	0.0590122	-0.00763257	0.0439798	0.0981999	0.117567	0.0595687	0.0724549	0.24053	0.334168	0.191247	-0.0229119	-0.0989587	-0.114342	0.0186006	0.194831	0.188813	0.123941	0.318563	0.785906	0.743161	0.371655	0.143847	0.0866338	0.2065	0.37903	0.329395	0.103028	0.00568967
Pg20 d06_1-1	0.243932	0.244567	0.312235	0.278544	0.222513	0.246712	0.38375	0.43801	0.0341603	-0.273741	-0.47709	-0.475495	-0.237535	-0.0491545	0.097839	0.180894	0.0719494	-0.0535735	-0.0720251	0.138878	0.237006	0.107208	-0.0128378	0.112587	0.436495	0.318927	0.0676243	-0.0193655	0.0347892	0.190487	0.319953	0.238728	0.0365202	0.0407708	0.248036	0.258882	0.0847368	-0.0715026	-0.0919882	-0.0374284	-0.232413	-0.232413	-0.658401	-0.0789058	0.00981109	-0.0751705	0.0369645	0.262702	0.336988
Pg20 d06_1-2	0.0602388	-0.106378	-0.199306	0.0250055	0.298488	0.463851	0.281719	0.0111238	-0.0900146	-0.127008	-0.259566	-0.23265	0.286561	1.94818	0.872811	0.409567	0.242822	-0.00850651	-0.292412	-0.270817	0.0398923	0.0825391	-0.140407	-0.218226	-0.0842261	-0.0588052	-0.107242	-0.070677	0.0510962	0.263807	0.663777	1.22983	0.566824	0.278635	0.240307	0.198058	0.145134	0.152784	0.162344	0.0152182	-0.326623	-0.326623	-0.62045	-0.0855723	-0.0225975	-0.08867	-0.0464741	-0.00841156	0.0222259
Pg20 d06_1-3	-0.00277546	-0.249739	-0.290805	-0.0251255	0.182174	0.223573	0.148811	0.0868418	0.22199	0.590855	0.304628	-0.167013	-0.218049	-0.25661	-0.25421	-0.0773473	0.169249	0.248375	0.125043	0.0274298	0.0280045	-0.0637864	-0.26484	-0.332553	-0.143512	-0.0361292	-0.0545398	-0.00348468	0.13719	0.315554	0.287015	0.0149496	-0.181134	-0.056499	0.206596	0.0371468	-0.193241	-0.256533	-0.123053	-0.0636168	-0.346218	-0.346218	-0.527089	0.0198905	0.0920024	0.0190504	0.0308488	0.0889302	0.171143
Pg20 d06_2-1	0.426979	0.333719	0.158035	0.0847422	0.181161	0.242922	0.117667	-0.0246078	-0.0325183	0.0977308	0.317841	0.605759	1.12808	1.45273	0.710351	0.364409	0.125417	-0.0738208	-0.262279	-0.34431	-0.0830426	0.15333	0.304602	0.356215	0.335607	0.390936	0.356408	0.0863316	-0.195156	-0.349269	-0.281263	-0.106841	0.127402	0.396758	0.385404	0.202198	0.00675005	-0.102106	-0.0366913	0.172612	0.200856	-0.0295846	-0.124752	-0.0442929	0.170577	0.220285	0.146079	0.090325	0.0432944
Pg20 d06_2-2	0.251314	0.376833	0.458003	0.310633	0.212607	0.235178	0.271339	0.296437	0.302407	0.202618	0.0387492	-0.0576138	-0.0633315	0.00377129	0.038952	0.0249749	0.0423151	0.0379316	-0.0664008	-0.226093	-0.19489	-0.131948	-0.0877697	-0.0047248	0.0649633	0.0829357	0.179716	0.207844	-0.0393777	-0.289249	-0.330763	-0.157609	0.396851	1.11842	0.732593	0.866322	0.844215	0.399366	0.158978	0.0451902	-0.0817858	-0.197204	-0.135697	0.178061	0.947194	0.583391	0.435267	0.610206	0.973355
Pg20 d06_2-3	0.083702	0.0926045	0.0629995	0.125769	0.270914	0.269157	0.184163	0.151241	0.22964	0.365951	0.406425	0.422671	0.460618	0.41103	0.48406	0.725441	0.532589	0.171098	-0.159216	-0.439441	-0.289703	-0.027747	0.174878	0.297865	0.27093	0.197818	0.172764	0.0192522	-0.206466	-0.32608	-0.290944	-0.254816	-0.211286	-0.162343	-0.142428	-0.0316711	0.316567	0.568939	0.374449	0.392158	0.338993	0.0583181	-0.110686	-0.246481	-0.309531	-0.113039	0.11488	0.130536	0.0545729
Pg20 d06_3-1	0.0310209	0.11291	0.256852	0.165717	-0.0668945	-0.0238428	0.125639	0.231843	0.356723	0.65546	0.6952	0.391898	0.173235	0.176443	0.359307	0.445851	0.38258	0.337401	0.589469	0.941024	0.8881	0.746733	0.417017	0.0631646	-0.0933659	-0.149894	-0.128452	0.0173178	0.134085	0.139535	-0.00783733	-0.191309	-0.134764	0.127839	0.299113	0.470667	0.829198	0.61474	0.189323	-0.0191301	-0.274084	-0.623808	-0.733785	-0.443491	-0.247601	-0.207666	-0.118227	0.0943028	0.26825
Pg20 d06_3-2	0.0889666	0.222151	0.255174	0.0970307	-0.0751371	0.0380781	0.271015	0.508863	0.629704	0.714861	1.18085	2.5228	0.481393	0.0187936	0.183802	0.628886	0.970567	1.10194	4.41629	0.801984	0.462594	0.394231	0.259975	0.0672013	0.0241555	0.0560543	0.0925808	0.163209	0.210766	0.255612	0.412625	0.786718	0.430162	0.191332	0.176286	0.172826	0.0627709	0.0409542	0.227748	0.224798	-0.100088	-0.438771	-0.503299	-0.24777	-0.141603	-0.218956	-0.251408	-0.0387447	0.17799
Pg20 d06_3-3	0.0951386	0.157017	0.0439514	-0.192391	-0.255472	-0.0220079	0.184422	0.252491	0.305533	0.499458	0.583329	0.295679	-0.0466024	-0.177423	-0.0302164	0.0959857	0.135804	0.187491	0.353398	0.378171	0.280244	0.233972	0.127595	-0.0436235	-0.100946	-0.0829976	0.0398684	0.258547	0.319388	0.242998	0.0737572	-0.156117	-0.19587	-0.0525291	0.0203754	0.041531	0.0860485	0.0971932	0.18355	0.25321	-0.0215304	-0.382188	-0.401868	-0.0792993	0.00696596	-0.0274723	0.0721872	0.244122	0.152581
Pg20 d07_1-1	0.268427	0.263584	0.378523	0.288334	0.161377	0.246088	0.467581	0.221275	-0.189086	-0.330535	-0.104424	0.151889	0.126273	0.0526412	0.297874	0.663658	0.395627	-0.0738525	-0.223066	0.00454361	0.204131	0.124204	-0.0720743	-0.136654	-0.0463416	0.0408842	0.152297	0.492345	3.81455	6	6	6	0.131397	-0.0945684	-0.246689	-0.263896	-0.107189	0.0429148	-0.0234731	-0.054736	0.327614	0.845042	0.681958	0.189245	-0.229539	-0.294676	-0.00729355	0.160392	0.0998889
Pg20 d07_1-2	0.0513936	-0.100865	-0.0530043	0.115169	0.479636	0.850045	0.413683	-0.0376348	-0.247466	-0.328585	-0.205788	0.0166889	0.0892844	-0.00645094	-0.0728599	-0.108085	-0.16757	-0.139954	0.0786483	0.297727	0.344195	0.28246	0.195579	0.240402	0.311125	0.24153	0.161114	0.135445	0.13956	0.119873	0.0905389	0.333636	0.617438	0.284111	0.104143	0.062882	0.0511048	-0.0719051	-0.240187	-0.223596	0.13661	0.426454	0.349518	0.111969	-0.153316	-0.16797	0.115964	0.333215	0.355381
Pg20 d07_1-3	-0.0615899	-0.037949	0.115378	0.149636	0.089759	0.0612787	-0.0329018	-0.168484	-0.224791	-0.249787	-0.172198	-0.0265983	0.0411296	-0.0443372	-0.0869894	0.0229374	0.0989917	0.0333079	-0.0410374	0.056043	0.189116	0.229293	0.139723	0.0701164	0.128807	0.242948	0.288153	0.343862	0.783616	6	0.501068	0.0419726	0.233567	0.139748	-0.072565	-0.113187	-0.00565611	-0.00249995	-0.147206	-0.191156	0.0245208	0.267702	0.392253	0.222136	-0.168402	-0.34451	-0.187943	0.0335249	0.129344
Pg20 d07_2-1	0.233754	0.495521	0.420745	0.296298	0.265248	0.212394	0.144601	0.103628	0.10678	0.302051	0.642823	0.439724	0.273155	0.49392	1.22425	0.923663	0.380921	0.0788438	-0.00492023	0.120022	0.236745	0.0719364	-0.0994145	-0.0421544	0.140797	0.356018	0.273924	0.128002	0.182269	0.373937	0.138727	-0.0638147	-0.0724387	-0.112682	-0.169311	-0.154565	0.0108752	0.209394	0.287811	0.157992	0.0390725	-0.0177716	-0.00895882	0.0874292	0.144413	0.158334	0.187881	0.20663	0.223381
Pg20 d07_2-2	-0.0307697	0.15559	0.127723	0.0696843	0.0801424	0.185891	0.336362	0.386858	0.323057	0.274922	0.369007	0.448248	0.304494	0.22693	0.299659	0.249475	0.0677215	-0.04604	0.0687818	0.347917	0.366284	0.158734	0.0446711	0.0202993	0.0271735	0.164642	0.388461	0.478718	0.276625	-0.149285	-0.694255	-0.501831	-0.117007	0.0713043	-0.0157444	-0.118277	-0.073968	0.0204928	0.0841432	0.107697	0.15261	0.211279	0.200842	0.193732	0.29593	0.37825	0.303183	0.164187	0.0766845
Pg20 d07_2-3	0.176041	0.271434	0.289602	0.112857	-0.0558765	-0.0496646	0.118938	0.183107	0.0945967	0.0251678	0.0566718	0.163482	0.218002	0.135055	0.144579	0.298065	0.365233	0.219752	0.120562	0.215553	0.224608	-0.073156	-0.254313	-0.158146	0.0126464	0.134758	0.174647	0.171681	0.0631008	-0.306532	-0.790423	-0.564806	-0.195808	0.169693	0.703029	1.41215	1.37434	0.682221	0.120524	-0.152093	-0.168121	-0.089951	0.0179339	0.0694365	0.0914165	0.199179	0.26235	0.152501	0.0786651
Pg20 d07_3-1	0.00190942	0.0700562	0.0585118	0.049489	0.0788744	0.18861	0.370217	0.231669	-0.083208	-0.00204215	0.0754733	0.0465041	0.120648	0.241183	0.331391	0.475997	0.553403	0.619402	0.61835	0.36687	0.18749	0.184744	0.168451	0.103837	0.116944	0.156091	0.10697	0.0383581	-0.00149906	0.0113217	0.00131251	-0.078236	-0.00628105	0.384026	1.27354	1.0131	0.404174	0.125528	0.0844399	0.128589	0.151306	0.147433	0.0754602	-0.0589748	-0.144927	-0.093492	-0.0724324	-0.0728508	-0.0472648
Pg20 d07_3-2	0.0918061	0.389507	0.553386	0.291	0.152325	0.10247	0.0225017	-0.127574	-0.138241	0.201029	0.167856	0.0288991	0.0940249	0.229131	0.219883	0.159112	0.0996323	0.103618	0.309436	0.844382	0.758954	0.310125	0.226249	0.269971	0.306784	0.410353	0.766896	1.28557	0.396001	-0.0637196	-0.237914	-0.264932	-0.131392	0.171515	0.475766	0.440056	0.24262	0.0858293	0.0974586	0.25334	0.537467	1.09368	0.580102	-0.0734475	-0.409369	-0.28319	-0.0181716	0.0971524	0.0735538
Pg20 d07_3-3	-0.0176152	-0.135759	0.0963078	0.401163	0.351896	0.152001	-0.0636284	-0.3296	-0.535717	-0.342107	-0.0303694	0.166835	0.189311	0.0983163	0.0176291	0.0765139	0.196305	0.287322	0.476944	0.693557	0.34763	0.105207	0.114464	0.236137	0.399562	0.475313	0.284249	0.109088	0.0173132	-0.00792361	0.00949636	0.115875	0.278017	0.278194	0.212774	0.16774	0.120666	0.103548	0.230602	0.469853	0.684154	0.668594	0.400992	0.104686	-0.0691014	0.0429358	0.276575	0.524769	0.378215
Pg20 d08_1-1	0.128058	-0.015062	-0.144358	-0.0927093	0.0118448	-0.0651313	-0.214995	-0.172428	0.0667911	0.216759	0.193143	0.183482	0.34333	0.288188	0.0922689	0.0100143	-0.0289051	-0.0312458	0.154408	0.312592	0.270146	0.356625	0.605093	0.494785	0.244596	0.0119033	-0.302543	-0.457196	-0.135111	0.16223	0.339938	0.374352	0.21499	0.111534	0.13884	0.0872601	-0.0476417	-0.091668	0.0882797	0.338457	0.311758	0.108215	0.103359	0.249329	0.32626	0.33102	0.233573	0.0658008	-0.0540177
Pg20 d08_1-2	0.156174	0.103791	0.00302759	-0.00682783	0.0416125	-0.0312134	-0.138445	0.0634569	0.747463	0.883235	0.412047	0.227709	0.32787	0.42158	0.190897	0.0423775	0.0109577	0.0227904	0.0237565	0.0993956	0.286958	0.478331	0.395354	0.318661	0.259301	0.0886634	-0.225062	-0.321799	0.0702682	0.333582	0.319238	0.282834	0.19235	0.0453553	0.0280848	0.214736	0.499208	0.860516	0.724106	0.345747	0.0978309	-0.0240728	-0.0440786	-0.0469459	0.0345375	0.210416	0.319434	0.294448	0.122734
Pg20 d08_1-3	0.669112	0.83046	0.369845	0.11384	0.114899	0.180827	0.105422	-0.00538339	0.0943906	0.222969	0.116732	-0.13101	-0.2342	-0.0834748	0.331974	1.77527	0.666136	0.0226087	-0.171552	-0.0555925	0.0845407	0.229957	0.506193	0.621578	0.471248	0.244602	-0.0619208	-0.164217	0.123973	0.17886	0.075264	0.0794723	0.139843	0.149432	0.213477	0.2743	0.226139	0.118269	0.0635865	0.0894514	0.0852702	-0.0385122	-0.0577672	0.177155	0.522408	0.603179	0.615605	0.588108	0.33351
Pg20 d08_2-1	0.115204	-0.312883	-0.422099	-0.386143	-0.19632	0.127123	0.327913	0.193359	0.0292346	-0.00788858	-0.113195	-0.122966	0.125265	0.228955	0.0961744	0.0664154	0.0909988	-0.0110176	-0.179806	-0.169191	-0.0679966	-0.0383309	-0.0654443	-0.0247619	0.1412	0.183571	0.0211919	-0.0439055	0.00227077	0.0047239	-0.0707306	-0.13171	-0.249543	-0.333933	-0.177729	0.134371	0.368055	0.323487	-0.0555397	-0.0555397	-0.695368	-0.0570832	0.099583	0.066924	0.084708	0.126311	0.147262	0.198693	0.193509
Pg20 d08_2-2	-0.196086	-0.453017	-0.385835	-0.179985	0.106649	0.304755	0.276478	0.108516	-0.044305	-0.0636482	-0.0966559	-0.158607	-0.0329221	0.338708	0.720354	0.479009	0.214779	-0.0268694	-0.229307	-0.207212	-0.0725333	-0.0141514	0.0285923	0.13237	0.17546	0.1524	0.142279	0.138831	0.0684908	-0.149735	-0.239292	-0.0802301	0.110244	0.258387	0.396612	0.346889	0.30823	0.344949	0.299541	0.299541	-0.548546	-0.180361	-0.128534	-0.196277	-0.214269	-0.0632734	0.203067	0.355662	0.198057
Pg20 d08_2-3	-0.102668	-0.329545	-0.160623	0.123106	0.272556	0.246761	0.201747	0.104734	-0.110117	-0.280458	-0.35679	-0.319146	-0.0637857	0.330173	0.530286	0.286749	0.18734	0.257777	0.364533	0.171036	0.0445091	0.101153	0.243759	0.269171	0.105533	-0.00976864	-0.0308378	-0.0132996	-0.0081898	0.0134862	0.250879	0.597908	0.493047	0.200092	-0.0301476	0.0613642	0.277913	0.24504	-0.197013	-0.197013	-0.917958	-0.359447	-0.162917	-0.0890873	0.0228443	0.126954	0.166264	0.195449	0.198785
Pg20 d08_3-1	0.37275	0.27981	-0.134682	-0.363582	-0.325867	-0.246787	-0.217092	-0.247937	-0.276873	-0.289486	-0.177919	0.107329	0.207611	0.161385	0.214075	0.25599	0.211342	0.211893	0.235925	0.0451631	-0.411586	-0.566173	-0.283056	-0.011167	0.163526	0.114921	0.0520319	0.127182	0.12767	-0.0023765	0.0419459	0.239534	0.303569	0.0108058	-0.25029	-0.165569	-0.0418467	-0.0935194	-0.206739	-0.232662	-0.25999	-0.197018	0.0146608	-0.0387706	-0.279561	-0.270748	-0.18091	-0.145974	-0.135008
Pg20 d08_3-2	-0.139263	-0.0935627	-0.175734	-0.215199	-0.198911	-0.211712	-0.155119	-0.132319	-0.249685	-0.299155	-0.207515	-0.0713982	0.0441971	0.124008	0.104351	0.017245	-0.00427749	0.140426	0.41214	0.132783	-0.492803	-0.679887	-0.419052	-0.200095	0.0309204	0.217316	0.402909	0.731412	0.554451	0.112731	-0.0288343	0.0517784	0.0587471	-0.0900748	-0.125735	0.0466136	0.133514	0.164694	0.207625	0.154445	-0.0108328	-0.0275178	0.184554	0.218454	0.0191706	-0.0101334	0.0407352	0.0687995	-0.0390824
Pg20 d08_3-3	0.0387742	0.1137	0.0960959	-0.0374029	-0.160082	-0.268846	-0.31008	-0.274115	-0.1665	-0.104581	-0.114205	-0.023967	0.132653	0.247808	0.342792	0.40842	0.559238	1.6753	6	6	0.89095	-0.251301	-0.17731	-0.0708343	0.0229326	0.114598	0.269077	0.515294	0.479852	0.345059	0.338512	0.363537	0.458698	0.757148	0.53175	0.113386	-0.0450874	-0.143434	-0.160648	-0.111253	-0.137975	-0.218745	-0.155191	-0.121421	-0.110755	-0.0343342	-0.04336	-0.103493	-0.191977
Pg20 d09_1-1	-0.164604	-0.0970915	-0.0463872	0.163186	0.31439	0.207913	0.0550641	-0.207827	-0.184683	0.759152	1.24292	0.505286	0.0710141	-0.0824455	-0.0278252	0.016687	0.0293105	0.00690938	0.0250315	0.209074	0.238137	0.0267527	-0.178009	-0.150773	0.0656083	0.244319	0.311355	0.292251	0.254371	0.169079	0.137953	0.201232	0.219694	0.133371	-0.0131483	-0.38256	-0.38256	-0.38256	-0.634281	0.391173	1.01686	0.437783	0.0669859	-0.03841	0.10721	0.238266	0.161826	0.0582233	0.012285
Pg20 d09_1-2	-0.0515995	0.193056	0.182524	0.202382	0.396067	0.349937	0.0812346	-0.375286	-0.577778	-0.167415	0.0132769	0.0848268	0.121525	0.236246	0.364453	0.312308	0.179489	0.00929477	-0.15384	-0.0967065	0.0326394	-0.0731366	-0.263283	-0.240023	-0.0610293	-0.00869283	-0.0507623	-0.0474241	0.257799	0.700514	0.419247	0.142585	-0.0161143	-0.199803	-0.442344	-0.664846	-0.664846	-0.664846	-0.739016	-0.0736226	0.257938	0.332225	0.185747	0.104069	0.329863	0.839692	0.967479	0.567662	0.210538
Pg20 d09_1-3	-0.125053	-0.159216	-0.0818273	0.0711587	0.161161	0.300021	0.362187	0.172436	0.0293048	0.348732	0.425563	0.275542	0.0348702	0.0115296	0.309442	0.652491	0.923353	0.818168	0.45522	0.458899	0.704509	0.346191	-0.0886904	-0.173232	0.0214056	0.137882	0.0607318	-0.146577	-0.194144	-0.0559614	0.0590096	0.0889547	0.141637	0.100312	-0.204383	-0.526211	-0.526211	-0.526211	-1.02396	-0.400402	-0.0328937	0.161903	0.246775	0.161782	0.110026	0.165627	0.177149	0.0570278	-0.13488
Pg20 d09_2-1	0.235906	0.171065	0.301364	0.348318	0.221073	0.115781	0.143072	0.194647	0.125953	0.0601358	0.0898983	0.117077	0.0531319	0.000563411	0.162353	0.506419	0.550673	0.276367	0.0711307	0.0322641	0.141719	0.213956	0.144704	0.0611775	0.0257662	0.0502979	-0.0407698	-0.221162	-0.217802	0.0659766	0.204996	0.206591	0.33744	0.471754	0.250302	-0.0204885	-0.194603	-0.201816	-0.153479	-0.162001	-0.0556475	0.137884	0.190383	0.0525894	-0.00727181	0.0463681	0.0881978	0.128437	0.186724
Pg20 d09_2-2	0.140608	0.0435312	0.102187	0.211702	0.307549	0.292353	0.22807	0.196649	0.134282	0.0984869	0.0770799	0.00323054	-0.0348972	0.0586572	0.3339	0.475219	0.43224	0.468043	0.671218	0.838712	0.532354	0.245904	0.182711	0.26897	0.307791	0.119414	-0.0960884	-0.218619	-0.199518	0.0231367	0.219614	0.241043	0.0637637	-0.0248942	0.079445	0.244988	0.334965	0.419881	0.318804	-0.015285	-0.0894236	0.0312358	0.125661	0.189719	0.240586	0.255676	0.272005	0.420941	0.435856
Pg20 d09_2-3	0.13001	0.001722	0.00054773	0.0465779	0.153815	0.338423	0.520613	0.634332	0.689414	0.55814	0.433373	0.49027	0.586296	0.4631	0.364072	0.283975	0.150638	0.0816993	0.094666	0.103312	0.076836	0.104379	0.218304	0.361623	0.464925	0.443953	0.290797	0.0596586	-0.101532	0.0417778	0.303206	0.237389	0.0252332	0.00570992	0.0485887	-0.00895694	-0.0437706	0.00238338	-0.0182302	-0.0165874	0.226835	0.235608	0.106039	0.0971813	0.207007	0.214372	0.142873	0.136793	0.182037
Pg20 d09_3-1	0.837021	0.229141	-0.242996	-0.346493	-0.103684	-0.18405	-0.328829	-0.0877763	0.198219	0.198564	0.0413817	-0.0832357	-0.214487	-0.352849	-0.20862	0.0800265	0.205136	0.193433	0.197892	0.396582	0.421956	0.160545	-0.0875736	0.0230349	6	1.12512	0.448011	0.245161	0.147567	0.141224	0.0774991	-0.30018	-0.542822	-0.182259	0.287321	0.684185	0.573987	0.308392	0.163277	0.0975928	0.0724059	0.0656419	0.0864496	0.124483	0.0837548	-0.0163618	0.00143337	0.125184	0.261786
Pg20 d09_3-2	0.0704603	0.0266566	-0.196868	-0.303702	-0.182532	-0.26135	-0.394891	-0.217753	0.0221484	0.163051	0.169497	-0.0844815	-0.360647	-0.423106	0.00768675	0.354644	0.218681	0.156078	0.30987	0.493591	0.566774	1.5352	6	0.507921	-0.00910039	0.0081091	0.0170687	0.058593	0.161267	0.27108	0.181731	-0.240757	-0.550481	-0.335743	-0.0966559	0.0457834	0.0722587	0.0116174	-0.0584017	-0.006672	0.0835733	0.1073	0.164298	0.218382	0.112836	-0.0184492	0.025984	0.177735	0.336714
Pg20 d09_3-3	-0.100398	0.00331909	-0.0591432	-0.0929231	0.00480917	-0.103503	-0.167389	0.168397	0.596033	0.674973	0.444601	0.264481	0.148421	0.0137513	-0.0358333	-0.0158219	-0.00688776	-0.0256493	-0.0614705	-0.0183117	0.0586836	-0.0394837	-0.265326	-0.374177	-0.131345	0.125332	0.222975	0.200581	0.153137	0.0860745	0.0437848	0.0777226	0.0511488	0.0702369	0.181545	0.228785	0.137676	-0.0484685	-0.196757	-0.13973	0.0165959	0.0548083	0.122461	0.335714	0.273694	-0.031064	-0.0589247	0.0578428	0.122308
Pg20 d10_1-1	-0.294464	-0.147275	-0.0828766	0.0127869	0.1287	0.169197	0.11144	0.0250659	-0.00809326	0.0283476	0.0738818	0.0541923	0.111689	0.298339	0.369461	0.24013	0.0865655	-0.00617086	-0.00593979	0.129702	0.245844	0.228928	0.170297	0.179618	0.235458	0.309188	0.280619	0.127242	0.00407505	0.0916017	0.309167	0.237299	0.181026	0.384174	0.705344	0.555627	0.232349	0.00805393	-0.193853	-0.252405	-0.289231	-0.22604	0.0257812	0.161841	0.00185886	-0.249963	-0.327242	-0.164542	-0.0164593
Pg20 d10_1-2	-0.328875	-0.212991	-0.0831433	0.0738978	0.286471	0.438044	0.324773	0.201108	0.363286	1.04667	1.63511	0.802325	0.498481	0.338196	0.169506	0.0133581	-0.0245633	-0.0635847	-0.148607	-0.105335	-0.0362735	0.0484541	0.128986	0.0389005	-0.0849675	-0.0364422	0.0360764	-0.0111734	-0.0488672	0.0970459	0.344031	0.30708	0.292541	0.458604	0.404011	0.173715	0.109106	0.015833	-0.235835	-0.252753	-0.0316736	0.254494	0.330284	0.243803	0.162261	0.0130954	-0.14609	-0.0808195	0.0687517
Pg20 d10_1-3	-0.323794	-0.234297	-0.148522	-0.0615311	0.026166	0.105487	0.21334	0.425546	0.440831	0.209732	0.147015	0.238752	0.29289	0.354357	0.499983	0.447663	0.173982	0.0216004	0.0105387	0.0897422	0.0289153	-0.0313341	0.061688	0.172476	0.148531	0.0861921	0.0664134	0.0474163	0.0451027	0.0470349	-0.00630549	-0.031401	0.0979259	0.302276	0.330338	0.220428	0.150391	0.00710766	-0.224049	-0.222017	-0.0963161	0.103291	0.436491	0.382996	0.0400429	-0.246207	-0.280994	-0.142804	-0.202501
Pg20 d10_2-1	-0.234699	-0.204896	-0.132842	-0.034825	0.201023	0.558833	0.509387	0.238512	-0.0168071	-0.198389	-0.179378	-0.116652	-0.157099	-0.02941	0.354475	0.525046	0.379206	0.165896	-0.0148936	0.0496173	0.202123	0.279043	0.325205	0.238062	0.11343	0.0664419	0.0147298	-0.135346	-0.378343	-0.311882	0.033468	0.172489	0.114434	0.0562378	0.0761249	0.18435	0.363064	0.678707	0.463243	0.091081	-0.159681	-0.200742	-0.172031	-0.227414	-0.112996	0.237948	0.238097	-0.027269	-0.116333
Pg20 d10_2-2	0.10998	0.06703	0.0821507	0.107113	0.112665	0.100599	0.0552285	-0.0586645	-0.188663	-0.219543	-0.102114	-0.0821859	-0.146911	-0.0219575	0.270573	0.327086	0.297693	0.281168	0.208252	0.190995	0.197577	0.191706	0.188184	0.19379	0.246281	0.251832	0.11775	-0.158128	-0.467475	-0.38116	0.0202145	0.12758	0.0361761	0.0307537	0.156506	0.111227	-0.0834799	-0.195195	-0.199423	-0.216671	-0.250181	-0.157921	0.0111502	-0.00351349	-0.0631879	0.00457348	0.0726977	0.109774	0.128029
Pg20 d10_2-3	-0.0817943	-0.0530132	0.0391497	0.0844941	0.0624332	0.0650489	0.118738	0.110709	-0.0193834	-0.119719	-0.0329252	0.0547818	-0.0584283	-0.132837	-0.0380867	0.0963944	0.161098	0.144653	0.223089	0.554982	0.558592	0.285214	0.120097	0.142489	0.216817	0.135423	-0.00170682	-0.0786584	0.0278655	0.368988	0.210507	0.117072	0.0298892	-0.0965407	-0.15578	-0.159474	-0.195635	-0.163799	-0.0820946	-0.19036	-0.361648	-0.297818	-0.105589	-0.0274171	0.0769169	0.144745	0.129106	0.0835526	-0.00595848
Pg20 d10_3-1	0.25188	0.348427	0.53471	0.497507	0.23574	0.274636	0.480322	0.175118	-0.118462	-0.252445	-0.290418	-0.0728624	0.0847101	-0.0591417	-0.222289	-0.20319	-0.255347	-0.405468	-0.158522	0.253669	0.301934	0.00457163	-0.17977	-0.147714	-0.0305724	0.000584121	-0.0299575	0.00781221	0.167167	0.318373	0.408508	0.400271	0.345992	0.309845	0.225819	0.0435427	-0.0609376	0.0638055	0.295085	0.116855	-0.203486	-0.357206	-0.122343	0.177865	-0.0958831	-0.16089	0.199698	0.398723	0.172057
Pg20 d10_3-2	0.381624	0.298965	0.261605	0.298214	0.386648	0.275575	-0.004057	-0.200852	-0.276197	-0.331615	-0.347086	-0.159708	0.0114833	0.00192027	-0.120178	-0.159825	-0.102561	0.0406289	0.118836	0.0588271	-0.0517766	-0.169973	-0.224317	-0.201391	-0.202012	-0.211112	-0.158613	-0.0273862	0.114953	0.205196	0.301107	0.435914	0.578185	0.498741	0.190477	-0.0547252	-0.196299	-0.222783	-0.0889965	0.0199015	-0.0416405	-0.182391	-0.137109	-0.0553245	-0.231697	-0.293645	-0.0891104	-0.00878478	-0.0168169
Pg20 d10_3-3	0.135095	0.302666	0.477628	0.586226	0.796146	0.58951	0.0807884	-0.228528	-0.315276	-0.353799	-0.387915	-0.175814	0.0415136	0.0284479	-0.148655	-0.283272	-0.395587	-0.447374	-0.107051	0.411514	0.540542	0.144055	-0.173091	-0.292017	-0.247149	-0.151114	-0.0760498	-0.00489049	0.0941715	0.204846	0.230765	0.217556	0.281699	0.429861	0.441916	0.206041	0.0727785	0.260384	0.753622	0.512865	0.0554501	-0.250072	-0.251004	-0.222419	-0.445625	-0.411394	-0.100834	0.0192676	0.0431697
Pg20 d11_1-1	0.369209	0.392338	0.224684	0.00103058	-0.183249	-0.21751	0.0163373	0.162787	0.0665916	-0.00289818	0.0263239	0.0492834	0.0249417	0.0984362	0.238742	0.138182	0.138182	6	6	-0.208836	0.0647147	0.234263	0.216254	-0.054257	-0.0812435	0.0621095	0.0381708	-0.0354467	0.00710847	0.0774834	0.0231428	-0.0214439	0.0684804	0.209611	0.229221	0.0701765	-0.0355971	0.104556	0.242885	0.192999	0.060942	-0.0361296	-0.0899481	-0.0946972	-0.116653	-0.148594	-0.130693	-0.0962288	-0.179164
Pg20 d11_1-2	0.179657	0.196145	0.278685	0.337826	0.221448	-0.00404386	0.0181587	0.177432	0.0910173	-0.0449252	-0.0379638	-0.0126997	-0.120589	-0.174509	-0.132468	-0.213043	-0.213043	6	6	-0.101447	-0.103335	-0.278717	-0.421069	-0.461822	-0.354021	-0.0973106	-0.0202997	-0.0989671	-0.0611839	0.0789684	0.157996	0.319354	0.43691	0.199626	0.0412558	-0.0607874	-0.056106	0.188341	0.339249	0.27813	0.265033	0.370374	0.463846	0.417023	0.203773	-0.0133285	-0.153604	-0.229425	-0.255945
Pg20 d11_1-3	0.205089	0.17106	0.0728405	0.0327906	0.0478722	0.15729	0.320336	0.268999	0.193148	0.168886	0.166787	0.178561	0.16719	0.00188114	-0.119637	-0.212537	-0.212537	6	6	-0.403908	-0.21473	-0.244152	-0.212823	-0.0178022	0.206474	0.470037	0.502416	0.224706	0.065047	0.0979575	0.0939609	0.0400578	0.0702152	0.0730341	0.0242076	0.00463289	0.0790392	0.218041	0.215273	0.115837	0.0391311	0.0732107	0.201671	0.154208	-0.104729	-0.279045	-0.262674	-0.148934	-0.0947262
Pg20 d11_2-1	0.178083	0.296743	0.315309	0.143606	-0.0168806	-0.129806	-0.0667646	0.0565073	-0.0547998	-0.131117	-0.026057	0.0857563	0.19509	0.29563	0.201362	-0.0345106	-0.118175	-0.087637	-0.0593378	-0.000875306	0.0395055	0.105787	0.268335	0.425198	0.426536	0.426536	0.426536	-0.0876042	-0.222903	-0.290795	-0.221972	-0.15854	-0.0283573	0.293551	0.477254	0.327933	0.048761	-0.131163	-0.129824	0.00294494	0.223524	0.449724	0.595422	0.529371	0.320209	0.108561	-0.0590319	-0.0845014	0.00276101
Pg20 d11_2-2	1.21616	1.13505	0.856742	0.651343	0.542625	0.552158	0.415154	0.157378	0.0259028	0.111989	0.312859	0.377091	0.460324	0.625199	0.364619	-0.099252	-0.220938	-0.0433958	0.0157723	-0.0700392	-0.0654701	0.0334607	-0.0574295	-0.191289	-0.301264	-0.301264	-0.301264	0.0496196	0.170727	0.00564802	-0.0716022	0.00119351	0.19771	0.391798	0.412173	0.255279	0.0493414	-0.0483633	-0.0155287	0.0809734	0.194819	0.282005	0.341964	0.376704	0.322786	0.210669	0.301424	0.472603	0.223663
Pg20 d11_2-3	0.0802256	0.125213	0.260058	0.30148	0.134317	-0.124364	-0.219152	-0.129434	-0.033806	0.162416	0.469982	0.335398	0.125031	0.0812477	0.102137	0.0445004	-0.162174	-0.196248	-0.0181298	0.341187	0.4024	0.102288	-0.164878	-0.359515	-0.584837	-0.584837	-0.584837	-0.360875	-0.201181	-0.0790797	0.0871171	0.026834	-0.111018	0.00444362	0.253234	0.346268	0.397251	0.580627	0.455818	0.227474	0.202987	0.267156	0.291345	0.249665	0.131096	0.0122595	0.0606095	0.214854	0.197027
Pg20 d11_3-1	-0.123941	0.0864116	0.427762	0.517592	0.35496	0.204966	0.106636	0.112463	0.299389	0.642227	1.02596	1.17681	1.62627	6	1.265	0.236643	0.0119413	0.022276	0.110783	0.334367	0.46435	0.0935938	-0.303009	-0.23059	0.28469	1.76484	6	0.79233	0.373836	-0.0156959	-0.122355	-0.0647208	-0.0509058	0.138278	0.273813	0.192583	0.145412	0.142573	0.0609834	-0.0147542	-0.0178032	0.040803	0.164279	0.271542	0.23186	0.110811	0.050758	0.133358	0.143618
Pg20 d11_3-2	0.219675	0.0514469	0.109323	0.105728	0.124628	0.320951	0.530962	0.578437	0.615949	0.513523	0.360076	0.313465	0.332913	0.260834	0.0688453	-0.0986376	-0.0898319	0.0318778	0.163974	0.156797	-0.00849945	-0.244756	-0.44491	-0.250236	0.224533	0.569889	0.378163	0.0809089	0.0563585	0.190743	0.185834	0.00507484	-0.151886	-0.0498637	0.174425	0.33787	0.494742	0.490865	0.378084	0.362381	0.354544	0.271134	0.126483	0.0654661	0.119653	0.189754	0.0892628	-0.155446	-0.39058
Pg20 d11_3-3	-0.0565374	0.00354319	0.199586	0.354034	0.335907	0.347758	0.43983	0.423941	0.32567	0.364299	0.450984	0.583295	0.631606	0.338451	0.0422205	-0.0362691	0.238912	1.17917	0.962235	0.397679	0.252968	0.213827	0.2436	0.304088	0.205351	0.0955514	0.0377988	0.113653	0.326836	0.48352	0.341882	0.060522	-0.217887	-0.239238	-0.0238843	0.209954	0.38189	0.432368	0.430725	0.514086	0.956368	6	6	0.50986	0.242328	0.109748	0.00098525	-0.126732	-0.364357
Pg20 d12_1-1	-0.28909	-0.0534923	0.281004	0.589685	0.613973	0.503361	0.428982	0.215328	-0.123219	-0.0615535	0.0369526	-0.0913739	-0.0764577	0.155841	0.219809	-0.0301398	0.0601241	0.239777	0.248768	0.205195	0.245021	0.239014	0.0617799	-0.170273	-0.0726694	0.242532	0.358428	0.154334	-0.152466	-0.134855	0.0533955	0.148017	0.151553	0.142991	0.227044	0.389858	0.50251	0.463139	0.265166	0.0466105	-0.0238517	0.150185	0.289085	0.223878	0.0436161	-0.188205	-0.229911	0.0122244	0.302804
Pg20 d12_1-2	-0.287576	-0.141367	-0.0606282	0.0114883	0.25657	0.489493	0.391765	0.0405315	-0.332456	-0.317706	-0.12794	-0.012315	0.0275857	-0.00596527	-0.0459963	-0.0154223	0.0399651	0.162023	0.463604	0.621242	0.393955	0.405741	0.649228	0.684617	0.415876	0.450578	0.52444	0.32281	-0.0672331	-0.0748309	0.156745	0.441804	0.738655	0.377558	0.102518	0.080115	0.158282	0.294187	0.56141	1.25017	0.329373	-0.0359548	0.0489688	0.166183	0.116561	0.0361541	0.140575	0.200332	0.0747888
Pg20 d12_1-3	-0.0716153	0.0123147	-0.00689357	0.0124204	0.201723	0.344796	0.250927	-0.0328225	-0.327559	-0.189083	0.233754	0.660917	0.506665	0.0998864	-0.221213	-0.327263	-0.173976	-0.0184479	0.0746077	0.0591144	0.0419718	0.10062	0.0101295	-0.199746	-0.0691719	0.272561	0.247305	-0.0528294	-0.23735	-0.00636115	0.174339	0.162511	0.143564	0.213126	0.320241	0.331242	0.364828	0.650199	1.07934	0.577903	0.300084	0.31059	0.322104	0.225423	0.0963728	0.053773	0.205079	0.347044	0.343454
Pg20 d12_2-1	-0.243506	-0.0745476	0.203952	0.607477	1.39322	6	0.678006	0.0709081	-0.0978657	-0.170903	-0.141363	-0.0979506	-0.107237	-0.0250219	0.270921	0.496482	0.318462	0.250799	0.508881	0.872375	0.939259	0.69965	0.27438	-0.144748	-0.280277	-0.166186	-0.14221	-0.144171	0.0601919	0.163262	-0.0434588	-0.195954	-0.10565	0.0783346	0.187906	0.306039	0.542361	0.475554	0.14401	0.215538	0.766889	6	0.276619	-0.137667	-0.0446558	0.174106	0.263425	0.231864	0.174579
Pg20 d12_2-2	0.0603241	0.309135	0.591939	0.643329	0.410015	0.203675	0.0894817	0.176719	0.300004	0.266466	0.204544	0.250257	0.401924	0.262458	0.0460172	0.0551228	0.175711	0.289754	0.492028	0.700853	0.527638	0.203789	-0.0374039	-0.190192	-0.187409	-0.0775288	-0.0812752	-0.127475	-0.00389679	0.153463	0.151955	0.046497	0.0784268	0.17952	0.222312	0.212484	0.138137	-0.0255086	-0.112779	-0.00877341	0.103633	0.0813717	-0.0539898	-0.121501	-0.0218032	0.0693986	0.109388	0.16976	0.318467
Pg20 d12_2-3	0.267968	0.3763	0.51657	0.626317	0.390907	0.0474414	-0.100065	0.0176087	0.0706512	-0.0108929	-0.0054653	0.0188658	-0.0593193	-0.0716792	0.0478804	0.139956	0.0656527	-0.0488453	0.00169012	0.248969	0.499902	0.37762	0.0659602	-0.0974048	0.0166175	0.315827	0.498261	0.451391	0.387225	0.306195	0.0830444	-0.0520159	-0.0141068	0.0225573	0.115772	0.300204	0.370231	0.235854	0.0903974	0.122054	0.324823	0.352075	-0.0642318	-0.189483	0.0454121	0.211746	0.14447	0.0182175	-0.0374614
Pg20 d12_3-1	0.511665	0.183016	-0.0433309	-0.217074	-0.184058	0.012126	0.15684	0.220926	0.257794	0.345283	0.450262	0.347999	0.0113376	-0.133264	0.00599289	0.0898764	0.0580112	-0.00311921	-0.0986408	-0.227069	-0.273785	-0.213913	0.00763158	0.22486	0.255331	0.193738	0.110562	0.0680936	0.0474976	0.053318	0.239693	0.542716	0.640755	0.704757	0.68039	0.653895	0.517528	0.358029	0.251991	0.171634	0.189081	0.253967	0.246058	0.258266	0.480219	0.921423	0.878797	0.446159	0.342475
Pg20 d12_3-2	0.101495	0.0183432	-0.136245	-0.290766	-0.235174	0.0507339	0.296689	0.32037	0.210601	0.113332	0.0475406	-0.0696969	-0.192565	-0.0501345	0.409625	0.754741	0.552736	0.277842	-0.00329101	-0.319209	-0.414248	-0.31224	0.00622144	0.296883	0.341725	0.440964	0.584606	0.618218	0.509332	0.256296	0.0494589	0.0501214	0.0872731	0.0716921	0.0312863	-0.0534576	-0.0864594	-0.0129912	-0.0108833	-0.0686342	-0.0976684	-0.097087	-0.0972284	-0.0141676	0.220312	0.423137	0.46064	0.458099	0.353677
Pg20 d12_3-3	0.127114	-0.0136659	-0.148404	-0.161161	-0.0994527	-0.0335138	0.000883584	-0.0300581	-0.089375	-0.115113	-0.0964297	-0.0386006	0.0969183	0.480656	0.656166	0.362055	0.109312	-0.073423	-0.270564	-0.391448	-0.315377	-0.169609	0.146587	0.596244	0.672618	0.560975	0.483606	0.40209	0.315713	0.124668	-0.121393	-0.189544	-0.128195	-0.000300743	0.158857	0.167235	0.113018	0.393201	0.720866	0.511694	0.301725	0.247942	0.35696	0.665588	0.621283	0.378338	0.218667	0.0833611	-0.0169456
Pg30 d01_1-1	0.137914	0.108095	0.100133	0.159825	0.226205	0.203015	0.225914	0.254684	0.0836092	-0.0597806	0.0590715	0.301379	0.394912	0.473382	0.884588	1.22349	0.654815	0.308527	0.100035	-0.0195837	-0.0577076	-0.0431224	0.0183629	0.118681	0.161062	0.183786	0.259989	0.29824	0.206647	0.127933	0.105017	0.0140366	-0.0102901	0.139612	0.303335	0.293147	0.258434	0.370842	0.37624	0.181872	0.109487	0.179213	0.229236	0.127653	0.0060152	-0.0432237	-0.106421	-0.150769	0.0237631
Pg30 d01_1-2	0.419945	0.261084	0.134242	0.122785	0.185705	0.124905	0.0222666	-0.00278534	0.0427202	0.105895	0.0766372	0.0501292	0.076666	0.169093	0.32474	0.363827	0.385935	0.473103	0.353429	0.156309	-0.00250324	-0.128224	-0.150327	-0.0675108	0.0254289	0.202776	0.414638	0.420696	0.29525	0.203286	0.0739096	-0.0312184	0.0451638	0.127206	0.117202	0.101672	0.122981	0.235468	0.43719	0.495279	0.28769	0.129983	0.10695	0.100778	0.0580477	0.0619294	0.0748014	0.0263117	0.0712427
Pg30 d01_1-3	0.165065	0.196642	0.236554	0.150613	0.101319	0.0946223	-0.02758	-0.170059	-0.276717	-0.336279	-0.249835	-0.071406	0.0618113	0.158006	0.321288	0.389425	0.255628	0.123156	0.0739329	0.0632977	0.0472969	0.00778809	-0.0541196	0.0562271	0.453061	0.734717	0.531501	0.303022	0.130447	0.0857011	0.126775	0.139705	0.165269	0.199288	0.0798524	-0.0376952	0.0552834	0.385362	0.52162	0.307635	0.260407	0.322983	0.39204	0.436458	0.468682	0.454154	0.238151	-0.0148024	-0.102181
Pg30 d01_2-1	6	0.953545	0.339099	0.0386051	-0.107717	-0.0996584	0.0467263	0.320281	0.472347	0.215971	0.0312984	0.000413337	0.00747538	0.030272	0.0921471	0.151854	0.193339	0.433014	6	6	0.166376	-0.121462	-0.135399	0.0900376	0.468045	0.661302	0.496731	0.308331	0.212562	0.215574	0.21809	0.120072	0.103081	0.219063	0.311613	0.287882	0.204995	0.16681	0.148332	0.183051	0.233751	0.169621	0.0779726	0.0532324	0.0477894	-0.0714457	-0.235052	-0.241362	-0.0390074
Pg30 d01_2-2	0.221196	0.20705	0.0728247	-0.103562	-0.108818	0.0108805	0.0956052	0.0166095	-0.12522	-0.164813	-0.00627201	0.197486	0.255247	0.188952	0.233519	0.403416	0.349995	0.158675	0.109031	0.32514	0.765564	0.608231	0.125816	-0.0801244	-0.024513	0.228673	0.592408	0.655177	0.452134	0.25573	0.0595992	-0.00372102	0.155047	0.244299	0.163967	0.0893065	0.160258	0.321798	0.377778	0.338365	0.222397	0.139615	0.195565	0.359143	0.520536	0.625749	0.801122	0.585305	0.0947134
Pg30 d01_2-3	0.167616	0.139907	0.146552	0.0346981	-0.101672	-0.114876	-0.0411447	-0.0298497	-0.150409	-0.223068	-0.105135	0.0633265	0.109077	0.119644	0.309381	0.630941	0.526344	0.163912	-0.0883706	-0.125155	-0.00241805	0.0337913	-0.0258094	0.0145647	0.170914	0.36365	0.641489	1.15623	1.48634	0.586565	0.0505612	-0.195306	-0.10512	0.140245	0.222324	0.118383	0.0497991	0.13237	0.340807	0.386364	0.186443	0.105493	0.205683	0.363234	0.388018	0.251305	0.0317357	-0.0959393	-0.00935882
Pg30 d01_3-1	0.0736945	-0.171752	-0.337342	-0.406075	-0.244073	0.109182	0.233668	0.200992	0.180223	0.186901	0.231514	0.239226	0.0835453	0.0359172	0.175163	0.283629	0.368754	0.561635	0.728967	0.856921	1.21982	0.598016	0.0960879	-0.0929187	-0.233466	-0.341663	-0.1907	0.0496378	0.346245	1.43802	6	0.860287	0.542663	0.330769	0.100056	0.0257692	0.0128563	-0.0191175	0.00901348	0.0740561	-0.0327259	-0.0661257	0.0597406	0.16942	0.134792	-0.00948238	0.10904	0.326035	0.197115
Pg30 d01_3-2	0.16735	0.231209	0.261949	0.0180349	-0.153806	-0.0311839	0.075497	0.0972382	0.155767	0.261894	0.340252	0.296133	0.156854	0.0990321	0.249297	0.431318	0.463628	0.392555	0.441594	0.636427	0.590597	0.253896	0.0611739	0.0988762	0.171191	0.0730791	0.0255195	0.0381907	-0.0269331	-0.10239	-0.0168959	0.039317	-0.0624043	-0.174736	-0.10116	0.0800219	0.240648	0.336211	0.15515	0.0195238	0.136898	0.482102	0.520508	0.293386	0.0830653	-0.0985749	-0.0036991	0.217064	0.293195
Pg30 d01_3-3	0.0127611	-0.0830085	-0.196801	-0.205671	0.0488801	0.289392	0.182135	0.111145	0.165647	0.137149	-0.022071	-0.113957	-0.0555988	0.117247	0.252578	0.352347	0.437325	0.422862	0.278536	0.169188	0.132179	0.0719833	0.015211	0.0215388	-0.106209	-0.269434	-0.183995	-0.0940609	-0.0420703	0.156416	0.498481	0.420594	0.192726	0.0834993	0.132698	0.119044	-0.00777977	-0.130223	-0.168294	-0.171739	-0.201406	-0.167586	-0.0492968	0.0667575	0.12492	0.106515	0.21771	0.471762	0.654534
Pg30 d02_1-1	0.59077	0.463452	0.317246	0.219395	0.195668	0.178192	0.152625	0.0882081	-0.0266829	-0.0304331	-0.0378782	-0.0796469	-0.0716212	-0.0109667	0.0243992	-0.0289588	-0.183737	-0.278891	-0.134997	0.132005	0.60357	0.930155	0.578681	0.0669017	-0.173638	-0.0897553	0.105905	0.149477	0.107521	0.155486	0.22795	0.180567	0.215636	0.364306	0.470807	0.377489	0.215473	0.0132033	-0.233684	-0.293469	-0.0110194	0.138761	0.0597938	0.0761927	0.245484	0.350955	0.256979	0.0758362	-0.0932338
Pg30 d02_1-2	-0.0182349	0.0584491	0.232352	0.810904	6	0.784342	0.24529	-0.0331665	0.0452823	0.443716	0.280348	0.0460403	-0.0354511	-0.0477067	-0.0200968	0.133895	0.328901	0.303429	0.250679	0.185051	0.205273	0.310169	0.32277	0.233141	0.286441	0.407664	0.33029	0.190651	0.0151886	-0.0856723	0.037611	0.297011	0.423514	0.443589	0.529658	0.678648	0.504665	0.0861142	-0.263855	-0.275625	-0.0269192	-0.00928768	-0.085522	-0.090825	-0.00491045	0.0817904	0.141922	0.183038	0.137179
Pg30 d02_1-3	-0.0127797	-0.105025	-0.0366737	0.173651	0.425154	0.556893	0.396182	0.0819592	-0.134123	-0.134894	-0.114067	-0.0175784	0.202297	0.319655	0.256096	0.132262	-0.180084	-0.369263	-0.231238	-0.0902722	0.0624607	0.213873	0.184455	-0.0364348	-0.108952	-0.025702	-0.0441705	-0.0777315	-0.0109243	0.131539	0.150735	0.0739387	0.110487	0.270826	0.554844	0.930368	0.776855	0.350341	-0.0161912	-0.236142	-0.251065	-0.135793	0.018658	0.230693	0.357687	0.320728	0.260329	0.158148	0.00951232
Pg30 d02_2-1	0.170397	0.170602	0.078727	-0.0697746	-0.180266	-0.364535	-0.623823	-0.534297	-0.129551	0.0578129	0.0376206	0.0504417	-0.0829348	-0.471149	-0.660035	-0.417702	-0.0334851	0.372396	0.799572	2.11166	6	1.27303	0.544048	0.404866	0.34205	0.17918	-0.0609604	-0.109859	0.12588	1.00239	6	1.71948	0.417114	0.161637	0.0186413	0.022728	0.145696	0.138282	0.0359994	0.108089	0.384506	0.542705	0.350124	0.0990811	0.149161	0.279402	0.146145	-0.13616	-0.229901
Pg30 d02_2-2	0.315261	0.21517	0.080413	0.0305138	-0.00916107	-0.182738	-0.489299	-0.565385	-0.383793	-0.247072	-0.186093	-0.153	-0.212893	-0.475817	-0.715686	-0.675076	-0.472635	-0.164783	0.11352	0.219352	0.0927958	-0.0372152	0.0265016	0.144777	0.189403	0.0900018	-0.0874903	-0.0815642	0.0563727	0.125839	0.203212	0.250352	0.144428	-0.0139431	-0.0996552	-0.0240278	0.189162	0.333751	0.175146	-0.0737571	-0.0676239	0.0594373	0.24992	0.624264	0.928172	0.742809	0.382649	-0.000214231	-0.17161
Pg30 d02_2-3	0.163654	0.0599089	-0.0234521	-0.0727581	-0.0788862	-0.0941602	-0.0468695	0.114908	0.179737	0.177099	0.216336	0.22227	-0.00155998	-0.343459	-0.444392	-0.346645	-0.330427	-0.224238	-0.0463827	0.113326	0.120488	0.139193	0.343074	0.496597	0.522608	0.459829	0.331348	0.335752	0.217692	0.0640633	0.125506	0.247623	0.291462	0.339888	0.332424	0.135008	0.0171025	-0.0589024	-0.168635	-0.110499	0.145955	0.200315	0.1056	0.0418291	0.152732	0.382901	0.527421	0.343803	0.344881
Pg30 d02_3-1	-0.0800943	-0.11637	0.0191465	0.291321	0.461489	0.382853	0.262977	0.206451	0.0746472	-0.113953	-0.117608	-0.0431383	-0.0608093	-0.209345	-0.287659	-0.116965	0.072924	0.420077	0.762702	0.391938	0.433589	0.590378	0.553257	0.282094	0.147003	0.245712	0.362952	0.397325	0.47316	0.658406	0.98185	1.281	0.825648	0.352047	-0.109911	-0.372121	-0.227669	-0.0538797	-0.110009	-0.224871	-0.0796362	0.0851467	0.0350588	-0.156757	-0.150541	-0.00581465	0.362106	0.705842	0.263832
Pg30 d02_3-2	-0.106272	-0.0495853	0.269883	0.652416	0.739507	0.787167	1.28509	6	6	1.23683	0.525211	0.0748489	-0.202458	-0.483201	-0.413006	0.0897524	0.228458	0.0137588	-0.235043	-0.308682	-0.151313	0.0572076	0.139886	0.033381	0.0669123	0.326686	0.608833	0.851566	0.738159	0.380246	0.122965	0.0534292	0.0962413	0.0278182	-0.196477	-0.338929	-0.0978121	0.22352	0.154874	-0.1379	-0.113585	0.0158416	0.194406	0.701709	1.02424	0.428253	0.0788308	0.0175209	0.154363
Pg30 d02_3-3	-0.0698208	-0.15778	0.0139889	0.280702	0.398107	0.363118	0.289074	0.242761	0.110774	-0.0895584	-0.0464976	0.0904383	-0.0294634	-0.260791	0.0775461	0.455628	0.258932	0.0679971	-0.192591	-0.314297	-0.173444	0.0393304	0.218674	0.372063	0.481494	0.533898	0.627261	0.61674	0.436485	0.274114	0.137583	0.0962328	0.204862	0.294125	0.161829	-0.092339	-0.0612357	0.0354233	-0.00260783	-0.160004	-0.091212	0.0385504	0.0108893	-0.065163	0.0862853	0.226419	0.281868	0.339795	0.288113
Pg30 d03_1-1	0.17846	0.185675	-0.034414	-0.12098	-0.132804	-0.176635	-0.147018	0.0215601	0.238242	0.404679	0.334763	0.296173	0.378759	0.330589	0.163233	0.148759	0.208112	0.218175	0.157005	0.115478	0.14405	0.192605	0.235508	0.286409	0.247549	0.165788	0.164605	0.208973	0.17718	0.0485594	-0.00892793	0.00182647	-0.148502	-0.512292	-0.494998	-0.229033	0.0438799	0.270912	0.402157	0.329395	0.196461	0.129923	0.0235024	-0.051193	-0.0349492	-0.0793414	-0.135699	-0.0479742	0.0497705
Pg30 d03_1-2	0.122881	-0.0177631	-0.231754	-0.191344	0.209417	0.561543	0.306841	0.232924	0.238634	0.122472	0.139354	0.183836	-0.0258298	-0.226318	-0.219284	-0.095753	-0.0310923	-0.0181276	-0.022659	-0.00241666	0.0360745	0.0124915	-0.0641104	-0.082921	0.0164126	0.186743	0.198166	0.12752	0.19397	0.460414	0.524356	0.260728	-0.0518617	-0.392825	-0.231969	0.14776	0.402108	0.568501	0.761032	0.925717	0.573133	0.23468	-0.0293825	-0.104507	0.0964449	0.233419	0.0437442	-0.0319615	0.00980151
Pg30 d03_1-3	-0.0425408	-0.0931369	-0.199118	-0.137201	0.0148932	0.0126708	-0.0985067	-0.130865	-0.0946184	-0.0973153	-0.0763295	0.00572789	-0.0133362	-0.109807	-0.163193	-0.173815	-0.129854	-0.0147834	0.119568	0.316994	0.469889	0.34226	0.211626	0.185712	0.143715	0.103855	0.115066	0.15093	0.201608	0.1916	0.114522	0.0100725	-0.215208	-0.499084	-0.320069	0.0587314	0.344801	0.443429	0.415223	0.33984	0.247987	0.0997149	-0.0707414	-0.0236636	0.490572	1.11174	0.39989	0.181521	0.186804
Pg30 d03_2-1	0.317649	0.147638	0.0303974	0.0133828	0.138263	0.225819	0.323555	0.542621	0.567281	0.335417	0.0735158	-0.142281	-0.167149	-0.213957	-0.342324	-0.485674	-0.523224	-0.346296	0.0224173	-0.106951	-0.406994	-0.317571	-0.160735	0.00337651	0.124905	0.125038	0.0563776	0.0156237	0.0741923	0.120528	0.0905304	0.0626861	0.0658121	0.0033697	-0.146814	-0.155483	-0.0747621	0.0577879	0.257176	0.279247	0.00577888	-0.314939	-0.332307	-0.283485	-0.317923	-0.353105	-0.293787	-0.106956	0.01723
Pg30 d03_2-2	-0.261123	-0.169064	-0.0219079	0.199104	0.268448	0.17639	0.168219	0.241935	0.271167	0.204385	0.0526984	-0.0307381	0.0965201	-0.00220985	-0.330738	-0.55339	-0.488037	-0.201062	-0.211433	-0.489811	-0.609162	-0.430505	-0.35838	-0.263045	-0.0391755	0.230725	0.332996	0.134229	0.0903626	0.152018	0.159746	0.246375	0.410028	0.252424	-0.107657	-0.142546	-0.0691271	-0.0353798	0.118912	0.305314	0.153539	-0.195982	-0.238708	-0.127532	-0.131463	-0.235944	-0.250745	-0.138899	-0.0801934
Pg30 d03_2-3	0.576213	0.575405	0.278661	0.115982	0.151022	0.154764	0.0983645	0.0828193	0.0541365	-0.105869	-0.340532	-0.432505	-0.20439	0.0500588	-0.0332826	-0.368162	-0.523673	-0.494512	-0.321399	-0.405935	-0.511879	-0.261716	-0.0679003	0.0251198	0.115779	0.23385	0.439073	0.778797	0.986959	1.30599	0.615698	0.237588	0.200455	0.167464	0.00680166	0.0114265	0.00864131	-0.0589938	-0.0471378	-0.0348211	-0.202081	-0.438611	-0.386146	-0.294671	-0.292403	-0.243994	0.0129352	0.883835	6
Pg30 d03_3-1	0.184026	0.183518	0.161621	0.207899	0.346627	0.375341	0.242899	0.094928	0.0294133	0.101633	0.169027	0.177909	0.229102	0.369641	0.483211	0.229646	0.0883541	0.0681807	-0.0283033	-0.27525	-0.47177	-0.437221	-0.133385	0.280608	0.694403	0.763628	0.252339	-0.0487997	-0.146411	0.00286468	0.974161	6	0.813316	0.1545	0.070587	0.148769	0.166324	0.0404657	-0.122586	-0.158489	-0.107941	0.044482	0.333161	0.514739	0.340483	0.16946	0.23659	0.338649	0.226922
Pg30 d03_3-2	0.197651	0.184361	0.0591703	-0.00598054	0.0570738	0.0830474	0.0938445	0.240354	0.95114	0.606413	0.0960096	-0.0428373	0.0541375	0.13137	0.0999526	0.0844038	0.0949982	0.0319873	-0.0899335	-0.159948	-0.123585	0.124061	0.632915	0.291911	-0.024253	-0.239261	-0.436171	-0.419995	-0.306812	-0.20745	-0.0260033	0.115258	0.166603	0.159608	0.188059	0.236026	0.215936	0.0864731	-0.0722821	-0.145326	-0.140051	-0.0369125	0.178852	0.355184	0.177252	-0.0595135	0.0218214	0.236847	0.277931
Pg30 d03_3-3	0.21366	0.135407	0.014632	-0.0218114	0.16214	0.456365	0.580219	0.351523	0.0348053	-0.0272169	0.0420512	0.137725	0.24419	0.205436	0.0140546	-0.0496181	0.0592957	0.0636193	0.0116059	-0.0914048	-0.414383	-0.57753	-0.401388	-0.112883	-0.00222715	-0.0709782	-0.215343	-0.225972	-0.210031	-0.17016	0.0399423	0.198578	0.256439	0.309231	0.340242	0.422087	0.825075	6	0.484254	-0.0266808	-0.0877182	-0.0328452	0.126218	0.239932	0.165491	0.130314	0.258069	0.31246	0.231572
Pg30 d04_1-1	0.246201	0.0572145	-0.155504	-0.162576	0.0442996	0.0190442	-0.147424	-0.135825	0.142883	0.504178	0.355668	0.170146	0.0888682	-0.0310647	-0.113612	-0.0866272	-0.009927	0.123634	0.369621	0.793449	6	6	6	0.933445	0.675448	0.665069	0.508808	0.402408	0.407879	0.431191	0.390861	0.195068	-0.0298104	-0.0866249	0.0167571	0.122108	0.0543172	-0.136381	-0.210199	-0.0311743	0.232862	0.326767	0.354656	0.458355	0.362859	0.168928	0.072264	0.0701712	0.156599
Pg30 d04_1-2	0.0395129	0.017596	-0.0539238	-0.0930964	-0.0450068	-0.0614648	-0.10842	-0.071386	0.0452754	0.1409	0.112057	0.0746741	0.117712	0.100505	0.0179056	0.0969888	0.338831	0.396439	0.204623	0.029943	-0.076208	0.00306961	0.201562	0.415049	0.457633	0.371027	0.281317	0.230581	0.211337	0.174418	0.124503	0.131338	0.171687	0.0579862	-0.0765692	-0.0692702	0.00259192	0.121976	0.276567	0.358346	0.418098	0.365459	0.173991	0.098378	0.119414	0.162269	0.244151	0.314922	0.417762
Pg30 d04_1-3	0.0347375	0.154544	0.371475	0.16275	0.00578704	-0.0031995	0.00841129	0.0795378	0.138376	0.113172	0.0989134	0.14947	0.226448	0.284257	0.246489	0.185301	0.167782	0.170315	0.166353	0.0315135	-0.115173	-0.0285569	0.155098	0.330193	0.439455	0.494397	0.687464	0.896532	0.801616	0.651719	0.447025	0.21691	0.103064	0.076698	0.0753212	0.0775763	0.00807384	-0.0692187	-0.0302941	0.218381	0.437086	0.293661	0.24705	0.445921	0.268293	0.00344909	-0.122718	-0.141288	-0.0512114
Pg30 d04_2-1	0.306741	0.0988162	0.0783793	0.192914	0.436389	0.431078	0.303346	0.286903	0.208105	0.04293	-0.031238	0.0911794	0.307423	0.549709	0.69034	0.371442	-0.0269154	-0.255726	-0.129196	0.103515	0.321905	0.510877	0.515934	0.371641	0.304137	0.490395	0.641605	0.417841	0.165354	-0.000625782	-0.120502	-0.324604	-0.471908	-0.273655	0.0458366	0.309761	0.474546	0.646558	0.862211	0.430003	0.0844445	0.000799188	-0.0242413	-0.137154	-0.153908	-0.057213	0.0441343	0.115136	0.147064
Pg30 d04_2-2	0.188022	0.244402	0.308118	0.263091	0.158488	0.318152	0.607069	0.420463	0.127693	-0.0263868	0.0805329	0.368302	0.521203	0.467715	0.329752	0.0890728	-0.209841	-0.348749	-0.0869339	0.164443	0.162256	0.0934822	0.0911888	0.102131	0.109542	0.185978	0.256572	0.189079	0.0927763	0.0809796	0.0527294	-0.146168	-0.190197	0.148747	0.307647	0.279875	0.210615	0.112444	0.0500552	0.0180437	0.0469159	0.175472	0.130634	0.00947459	0.115027	0.274705	0.261745	0.193719	0.204419
Pg30 d04_2-3	0.467613	0.346173	0.171902	0.00575881	-0.273122	-0.261444	0.215466	0.443599	0.524942	0.463195	0.230955	0.192699	0.311765	0.379213	0.295529	0.214136	0.191075	0.284006	0.403413	0.466199	0.422579	0.366107	0.33816	0.234721	0.0901606	0.0477147	0.103401	0.11718	0.0497141	-0.0704091	-0.282878	-0.527342	-0.579941	-0.206434	0.254541	0.427484	0.330908	0.208388	0.183569	0.225443	0.254544	0.162744	-0.0157825	-0.0398569	0.239568	0.428126	0.322711	0.260016	0.321709
Pg30 d04_3-1	0.28303	0.285242	0.235213	0.228735	0.282873	0.294009	0.207363	0.150912	0.280711	0.56261	0.444571	0.160369	-0.00247576	-0.0110026	-0.00540247	-0.0202396	0.00202707	0.00862961	-0.00583524	0.0625138	0.204535	0.216878	0.118153	-0.00197794	-0.157969	-0.153277	-0.082445	0.00634627	0.181939	0.410451	0.437949	0.16639	-0.034188	-0.134497	-0.18174	-0.116575	0.0293446	0.154857	0.236093	0.266931	0.165048	-0.0426827	-0.254068	-0.29629	-0.135537	-0.0139067	0.121887	0.240658	0.264143
Pg30 d04_3-2	0.514845	0.370747	0.267902	0.29158	0.398903	0.471717	0.458223	0.314487	0.172098	0.21446	0.328682	0.337722	0.338006	0.378006	0.170702	-0.0856891	-0.150306	-0.121303	-0.0845853	0.0290199	0.186469	0.208888	0.200602	0.179935	0.0527671	-0.00208456	0.00206119	0.0416284	0.172005	0.264385	0.161078	-0.0671679	-0.21466	-0.234926	-0.170896	-0.0574176	0.0196972	0.0756296	0.149796	0.165979	0.205354	0.232552	-0.0369568	-0.243187	-0.117079	0.0451681	0.157345	0.266836	0.332395
Pg30 d04_3-3	0.256902	0.588839	0.718509	0.544636	0.335397	0.128956	-0.0422366	-0.13566	-0.09654	0.0544722	0.121581	0.0859427	0.0413424	0.0395923	0.0892949	0.199057	0.322744	0.406348	0.458764	0.867304	6	0.492003	0.113279	0.0009832	-0.0396666	0.172567	0.533313	0.884973	0.944957	6	2.08229	0.151003	-0.225975	-0.260202	-0.0931002	0.181029	0.269638	0.095929	0.0741144	0.15423	0.142868	0.0450971	-0.113838	-0.238788	-0.140443	0.0460365	0.331484	0.661188	0.579875
Pg30 d05_1-1	0.398475	0.568702	0.379811	0.153898	0.0617725	0.140774	0.454556	0.508479	0.487833	0.504549	0.398663	0.176409	-0.0753236	-0.276668	-0.37926	-0.34801	-0.222862	-0.112577	-0.0588605	-0.0347018	0.0310851	0.0157297	-0.0687655	-0.0833225	0.012684	0.253587	0.587022	0.653584	0.475562	0.463564	0.335861	-0.0138879	-0.179824	-0.129405	-0.117149	-0.141181	-0.086296	-0.0170037	0.170866	0.439377	0.355701	0.256417	0.209128	0.0255843	-0.196633	-0.0453116	0.236879	0.334211	0.165707
Pg30 d05_1-2	0.550323	0.514659	0.157998	-0.0862571	-0.240069	-0.390758	-0.33025	-0.0296933	0.0630606	-0.0105505	-0.0412687	-0.0463432	-0.0195795	0.0413244	-0.0594858	-0.290266	-0.304697	-0.166242	-0.108682	-0.175077	-0.147436	-0.0284913	-0.0503153	-0.1481	-0.162389	0.0603624	0.235293	0.0335274	-0.0963904	-0.0135167	0.128829	0.0206218	-0.194267	-0.314982	-0.348898	-0.199753	-0.0835667	-0.13531	-0.158351	0.0970056	0.393538	0.30473	0.0969623	-0.0927098	-0.117981	0.0862411	0.168243	0.0745125	-0.0412568
Pg30 d05_1-3	-0.144334	-0.25846	-0.103426	0.208534	0.551322	0.257805	-0.161937	-0.203186	-0.116071	0.0914684	0.42735	0.795006	0.572211	0.167014	-0.0520444	-0.0578018	0.125188	0.295327	0.25415	0.0274304	-0.150657	-0.129247	-0.046923	-0.00046275	-0.0680836	-0.0329265	0.236673	0.405858	0.349541	0.323283	0.248938	0.0942848	0.059608	0.0240873	-0.208439	-0.216301	-0.0573051	-0.0215123	-0.0929803	-0.0451047	0.0450202	0.0629163	0.0445409	0.015311	-0.0152792	-0.0746205	-0.169688	-0.257573	-0.225465
Pg30 d05_2-1	0.251577	0.0332659	-0.226521	-0.254452	-0.118162	0.0605201	0.0423997	0.0711386	0.30941	0.464339	0.377527	0.214476	0.10171	0.239372	0.35702	0.313125	0.325261	0.331449	0.289033	0.310815	0.654641	0.629931	0.424253	0.381158	0.54453	0.131641	-0.304362	-0.237499	-0.139162	-0.197442	-0.269153	-0.229542	-0.154937	-0.144098	-0.117749	-0.0762462	-0.0683953	-0.0532309	0.0144505	0.094553	0.129929	0.0145987	-0.223147	-0.303814	-0.00172879	0.362178	0.572024	0.568109	0.311208
Pg30 d05_2-2	0.141509	-0.0134964	0.0878293	0.290986	0.267664	0.17778	0.122905	0.175089	0.272882	0.229477	-0.0165393	-0.170639	0.0618314	0.38692	0.454444	0.39024	0.330152	0.222861	0.215763	0.348775	0.538367	0.455574	0.0527746	-0.114224	0.0273408	0.226858	0.372717	0.464342	0.550804	0.444467	0.125859	-0.00225249	0.155796	0.51374	2.03222	6	0.427304	-0.0190534	-0.0072963	0.240962	0.276199	-0.0196319	-0.293722	-0.372428	-0.291296	-0.232849	-0.258282	-0.248711	-0.135279
Pg30 d05_2-3	0.86282	0.334669	0.136817	0.0152662	-0.15271	-0.212331	-0.189282	-0.125994	0.0493647	0.340235	0.574006	0.489349	0.494365	6	1.03573	0.307656	0.22518	0.206902	-0.0152616	-0.313754	-0.244272	0.0368362	0.210517	0.0395509	-0.404074	-0.827592	-0.705212	-0.376854	-0.074354	0.119171	0.0824066	0.0172888	0.0704948	0.120031	0.0728731	-0.0482156	-0.141571	-0.0947573	0.0255547	0.0908093	0.154623	0.182253	0.0582289	0.0284274	0.473773	0.900337	0.473436	0.318738	0.437157
Pg30 d05_3-1	0.749779	0.689334	0.458365	0.280927	0.074448	-0.0773682	-0.173382	-0.207723	-0.0661599	0.254421	0.652388	0.716291	0.393027	0.330476	0.359744	0.172904	0.0384963	-0.0426286	-0.143466	-0.258233	-0.137535	0.132527	0.336072	0.294981	-0.0553436	-0.404095	-0.280012	-0.0977472	-0.00794196	0.0451308	0.0326666	-0.0235596	0.075759	0.342373	0.343044	0.0858895	-0.0258643	0.141665	0.519214	0.715248	0.718684	0.458405	0.044282	-0.197087	-0.0952999	0.0405365	0.0249999	-0.0529534	-0.0784575
Pg30 d05_3-2	0.104996	-0.183024	-0.310459	-0.27195	-0.279963	-0.257319	-0.127924	0.0123	0.124047	0.219507	0.281279	0.264457	0.0343115	-0.205085	-0.189358	0.0332341	0.296674	0.250835	-0.0370349	-0.198051	-0.0234314	0.0690116	0.0968057	0.0532765	-0.173842	-0.485914	-0.398076	-0.234675	-0.159601	-0.157951	-0.224226	-0.22068	-0.0314938	0.27628	0.438925	0.249108	0.0254442	-0.0238005	0.142313	0.309305	0.216029	-0.0314401	-0.250997	-0.266194	0.0647854	0.267344	0.0722075	-0.0702788	-0.00799482
Pg30 d05_3-3	0.312859	0.0780009	-0.131088	-0.122991	-0.0323515	0.0197026	-0.00392013	0.0276957	0.23702	0.505957	0.527524	0.287819	0.0113482	-0.0749319	-0.0225504	0.102665	0.378225	0.465023	0.0604151	-0.242014	-0.152627	-0.0144851	0.0492162	0.0863622	0.146353	0.259051	-0.0577882	-0.157481	-0.0791647	0.0652105	0.204921	0.339889	0.507163	0.985387	1.34744	0.628306	0.0927582	-0.128756	-0.0101811	0.27219	0.46913	0.299294	-0.0406699	-0.141729	0.208315	0.647867	0.588512	0.252861	0.115522
Pg30 d06_1-1	-0.142255	-0.109443	-0.247637	-0.406924	-0.295651	-0.00592651	0.237727	0.472174	0.655009	0.547163	0.338991	0.218134	0.274637	0.32669	0.325543	0.287963	0.210994	0.178666	0.224162	0.10927	-0.195154	-0.255555	-0.0345318	0.111645	0.0728281	0.127796	0.272742	0.307798	0.302738	0.254087	0.183195	0.206349	0.163042	0.0630493	0.143605	0.192213	0.0711346	-0.0168781	-0.0330232	-0.0606679	-0.0689204	-0.0319796	0.069362	0.154333	0.0963644	0.0793358	0.202304	0.447102	0.690697
Pg30 d06_1-2	-0.451672	-0.0882311	0.0502981	-0.0251783	0.12533	0.264987	0.232943	0.278277	0.273978	0.134314	-0.0112605	-0.0569895	0.0417549	0.108537	0.110806	0.197092	0.36864	0.555182	0.498137	0.125849	-0.250163	-0.326965	-0.194175	-0.159258	-0.189259	-0.0980303	-0.00984618	-0.0327676	-0.0693369	-0.0991346	-0.0726953	0.0478055	0.140536	0.1318	0.176621	0.285858	0.406355	0.475496	0.485393	0.537	0.517526	0.335085	0.206056	0.242549	0.435932	0.463208	0.370886	0.278633	0.15433
Pg30 d06_1-3	-0.535098	-0.241075	-0.0943419	-0.165788	-0.120221	0.143629	0.614022	6	0.845211	0.276732	0.0892722	0.155683	0.439773	0.665244	0.48529	0.377111	0.34182	0.299513	0.248473	0.0868877	-0.146276	-0.0409464	0.711205	1.48001	0.102434	-0.149708	-0.00772764	0.16738	0.215181	0.224368	0.375556	0.283539	0.140759	0.439833	0.698179	0.307333	0.0300158	-0.0902606	-0.0681313	0.036817	0.0863176	0.0482254	0.00940486	-0.0433478	-0.15337	-0.139922	0.0170526	0.255643	0.599652
Pg30 d06_2-1	0.734224	0.853176	0.850788	0.784468	0.649931	0.267028	-0.0290608	0.0987257	0.268126	0.0815875	-0.193567	-0.282112	-0.214474	-0.101091	0.0322566	0.163622	0.204274	0.233436	0.359628	0.272161	0.015109	-0.215022	-0.343514	-0.230698	-0.0955622	-0.0290793	0.0875292	0.151501	0.068817	-0.0283006	-0.080906	-0.112768	-0.0791241	0.0581668	0.0930133	-0.053342	-0.247794	-0.0774072	0.751083	1.04544	0.498234	0.139236	0.151576	0.273723	0.253487	0.137784	0.10651	0.140139	0.106291
Pg30 d06_2-2	0.0720851	0.13445	0.284788	0.365127	0.303703	0.106197	-0.0525148	0.0675689	0.106832	-0.0501286	-0.162112	-0.0552239	0.246042	0.52015	0.513649	0.309883	0.108866	0.0385663	0.127525	0.169857	0.102793	-0.0282256	-0.115536	0.0496575	0.133058	-0.0149823	-0.0532514	0.0933764	0.305576	0.401499	0.303997	0.127614	-0.0114074	-0.0612872	-0.129346	-0.209538	-0.311879	-0.344808	-0.146774	0.00500856	-0.0242534	-0.0985348	0.0801831	0.28209	0.343473	0.364218	0.426544	0.373371	0.0900553
Pg30 d06_2-3	0.298703	0.460802	0.424776	0.356538	0.405446	0.318503	-0.0199677	-0.027652	0.0787286	0.0412105	-0.0423236	0.00232076	0.215026	0.502536	0.556286	0.373454	0.1761	0.121614	0.210935	0.184601	0.0314997	-0.178901	-0.307182	-0.0862752	0.307995	0.448319	0.33192	0.276293	0.320218	0.419122	0.270696	-0.0507855	-0.197682	-0.0439388	0.195749	0.138746	-0.192635	-0.358203	-0.208899	-0.121259	-0.095555	-0.00422704	0.19431	0.486608	0.63694	0.376223	0.231761	0.26411	0.178084
Pg30 d06_3-1	-0.169457	-0.243213	-0.225597	-0.160674	0.00790921	-0.0199012	-0.211579	-0.160229	-0.00437216	0.126216	0.120886	0.00892086	-0.0717442	-0.00784384	0.222541	0.458972	0.541272	0.709	6	1.53861	0.226058	0.0784495	0.111821	0.170376	0.107725	0.0162767	0.0723948	0.205955	0.31455	0.451444	0.504644	0.43747	0.323076	0.172285	0.212807	0.375216	0.336574	0.129953	0.0958622	0.180171	0.225348	0.235945	0.241964	0.212856	0.215369	0.201585	0.0306017	-0.0158825	0.0756142
Pg30 d06_3-2	0.0114124	0.0478711	0.0305372	0.112065	0.374465	0.971997	6	0.572703	0.220934	0.117339	0.15098	0.0863887	-0.065781	0.0259487	0.201252	0.122763	0.0401839	0.0110435	-0.0720335	-0.18038	-0.10255	0.0391017	0.0389059	0.0382237	0.108276	0.141836	0.203046	0.393709	0.49596	0.370393	0.257804	0.216522	0.200125	0.197805	0.25571	0.270948	0.265593	0.476533	6	6	0.777669	0.360811	0.211217	0.0391575	-0.159415	-0.282082	-0.21682	-0.0991733	-0.0617833
Pg30 d06_3-3	0.0205719	-0.129773	-0.22038	-0.230191	-0.143277	-0.210618	-0.208265	0.0955488	0.233928	0.163558	0.175862	0.272533	0.194328	0.11235	0.208951	0.351597	0.394354	0.28611	0.0556703	-0.185536	-0.241687	-0.186951	-0.184837	-0.141364	-0.0160978	0.0773301	0.169546	0.333074	0.524074	0.579357	0.493215	0.378858	0.273272	0.230176	0.218299	0.116702	0.0400433	0.145267	0.288568	0.170074	0.0436906	0.198553	0.587137	1.18234	1.64552	0.415608	0.0194824	-0.0870918	-0.069097
Pg30 d07_1-1	0.0454357	0.263487	0.293063	0.0303998	0.00953137	0.160439	0.181094	0.144942	0.169285	0.12412	-0.00392034	-0.062126	-0.0893247	0.00620548	0.217694	0.304102	0.19483	0.0669246	-0.0532233	-0.165054	-0.155445	-0.258514	-0.379787	-0.188324	0.0735078	0.322744	0.469039	0.284092	0.106785	-0.016835	-0.12977	-0.11921	-0.143283	-0.129836	0.246759	0.44698	0.208398	-0.0661862	-0.112203	0.0799937	0.243512	0.3775	0.588131	0.895024	1.01095	0.817802	0.467637	0.153461	0.0487337
Pg30 d07_1-2	0.447054	0.374982	0.158254	-0.0538223	-0.0634151	0.075501	0.129874	0.0877705	0.014294	-0.027692	0.0633958	0.327439	1.1178	2.14973	0.551767	0.262956	0.0679266	-0.113405	-0.255988	-0.279536	-0.240832	-0.347211	-0.454596	-0.241384	0.085923	0.329705	0.370186	0.336276	0.271727	0.00833811	-0.130408	0.0781094	0.185356	0.054393	0.100844	0.250091	0.335352	0.327775	0.150712	0.0784523	0.152624	0.346195	0.578485	0.626273	0.608469	0.663443	0.53903	0.483389	0.772744
Pg30 d07_1-3	0.0109758	0.00880141	-0.0344143	-0.0805722	0.0465852	0.207458	0.230305	0.227548	0.220955	0.123777	0.137633	0.38084	0.476443	0.233495	0.188641	0.234735	0.382469	0.91098	0.840071	-0.0233372	-0.165678	-0.236068	-0.383082	-0.295131	-0.0844787	0.0919656	0.209665	0.229059	0.156552	-0.0358159	-0.191973	-0.0956288	0.0100584	0.149558	0.618703	0.630706	0.295245	0.0195867	-0.0258597	0.180017	0.466521	0.650521	0.582376	0.541564	0.591099	0.643692	0.528076	0.214859	-0.0157362
Pg30 d07_2-1	-0.0632207	-0.227763	-0.263943	-0.179393	-0.140508	-0.0960908	0.0114837	0.106529	0.0622645	0.00686585	0.0304887	0.137229	0.404156	0.840567	0.853334	0.52001	0.33862	0.0410409	-0.256247	-0.393995	-0.393889	-0.228309	-0.0563555	8.5924e-05	0.114851	0.328566	0.3417	0.142675	-0.000527236	0.0219834	0.0950208	0.18245	0.249091	0.229381	0.225761	0.395829	6	6	0.186186	0.123848	0.0643679	-0.150616	-0.23604	-0.135363	0.0101603	0.127024	0.284372	0.47152	0.41108
Pg30 d07_2-2	0.284763	0.129758	0.0618568	0.200939	0.457084	0.376968	0.00524686	-0.149408	-0.0958108	0.056889	0.171339	0.201116	0.162924	0.0898043	-0.0260865	-0.065107	0.0190027	0.0480803	-0.119806	-0.341469	-0.423366	-0.272808	-0.118686	-0.0856179	-0.00371172	0.187785	0.272614	0.14312	0.0240143	-0.0135584	-0.0621353	-0.00562213	0.217568	0.346179	0.3818	0.39379	0.194147	-0.234586	-0.338431	-0.187118	-0.0591585	0.0323133	0.142802	0.238068	0.297448	0.268848	0.251687	0.247172	0.122798
Pg30 d07_2-3	-0.186465	-0.321552	-0.305381	-0.184861	-0.0821318	-0.000989838	0.0425966	0.0964143	0.337138	1.17828	6	0.672089	0.294072	0.175228	0.117744	0.116042	0.151287	0.165344	0.308716	0.607685	0.458977	0.548942	1.10265	0.70538	0.296404	0.185643	0.0747651	-0.0200805	-0.00267112	0.0947145	0.13381	0.186965	0.340667	0.463429	0.434385	0.35823	0.216598	-0.015821	0.0906298	0.383183	0.290783	-0.0593017	-0.226069	-0.211504	-0.150024	-0.0256865	0.091698	0.188268	0.290206
Pg30 d07_3-1	-0.230303	-0.351397	-0.427621	-0.270546	-0.0806445	0.0825536	0.156192	0.15396	0.132347	-0.0225854	-0.252924	-0.164273	0.158682	0.217353	0.154557	0.11952	0.131341	0.200837	0.241208	0.254305	0.29242	0.262357	0.102589	-0.0774798	-0.0375022	0.127643	0.364159	0.532762	0.465139	0.341264	0.224055	0.133136	0.0971155	0.181512	0.366092	0.519657	0.406717	0.307673	0.267966	0.190302	-0.0076367	-0.258885	-0.177311	0.0260282	0.159297	0.0849721	-0.0128063	0.029836	0.0634488
Pg30 d07_3-2	0.36459	0.0735683	-0.245601	-0.230272	-0.100213	0.0581315	0.240084	0.447709	0.585144	0.387749	0.0818592	0.0800891	0.339227	0.414405	0.378852	0.355157	0.303028	0.327215	0.4002	0.414085	0.405504	0.32066	-0.00294832	-0.245351	-0.153628	0.0583628	0.227241	0.355517	0.499454	0.592391	0.442761	0.218226	0.143882	0.200572	0.166887	0.198732	0.501656	0.515662	0.280801	0.226376	0.164469	-0.0190733	0.145451	0.379196	0.323925	0.246042	0.330197	0.361503	0.369785
Pg30 d07_3-3	0.423723	0.0503101	-0.378733	-0.380475	-0.169503	0.102571	0.333923	0.317272	0.21946	0.265607	0.311123	0.118818	0.188948	0.531452	0.749312	0.476014	0.360415	0.415952	0.252522	0.0268351	0.081059	0.257923	0.257455	0.0538238	0.0369193	0.0314511	-0.000549367	0.150828	0.484961	0.673895	0.480329	0.289799	0.361565	6	6	6	0.703771	0.314981	0.284265	0.239864	0.125292	0.229996	0.565372	0.589891	0.59112	0.660618	0.665727	0.458795	0.292545
Pg30 d08_1-1	0.0369582	-0.0351329	0.0755697	0.263367	0.186762	0.0537699	-0.0762179	-0.0920801	0.214161	0.464961	0.622295	1.04896	6	0.916159	0.613858	0.510937	0.457571	0.118956	-0.343302	-0.418552	-0.193432	0.175355	0.18872	0.059955	0.093139	0.170764	0.0529481	0.00859816	0.0957888	0.349096	6	6	1.14435	0.612993	0.148771	-0.0398257	0.0666849	0.262552	0.431082	0.38148	0.304826	0.333649	0.374588	0.356321	0.20341	-0.00447266	-0.0985072	-0.092854	-0.0445299
Pg30 d08_1-2	0.00409144	-0.0693699	-0.170388	-0.146002	0.0179001	0.25605	0.201529	-0.0835088	0.0152245	0.256151	0.315107	0.0639772	-0.170591	0.00263817	0.402439	0.785531	0.627168	0.0440823	-0.176617	-0.126221	-0.0833254	0.0326807	0.12448	0.188924	0.270626	0.221419	0.00825323	0.041863	0.271037	0.408315	0.438308	0.708424	6	1.53001	-0.0975952	-0.225976	-0.0837375	0.108866	0.307603	0.388468	0.416394	0.424854	0.36505	0.371659	0.360853	0.076182	-0.1198	-0.0912664	0.0324062
Pg30 d08_1-3	0.0421716	-0.0144643	-0.0297308	0.0276743	-0.00775597	-0.106592	-0.246933	-0.281261	-0.030916	0.122152	0.0751154	-0.118228	-0.266101	-0.0304787	0.56301	1.22453	0.609354	-0.0619413	-0.385089	-0.363671	-0.10852	0.270977	0.213066	-0.0571597	-0.189719	-0.213198	-0.119793	0.132969	0.169537	0.0498521	0.134364	0.359072	0.312965	-0.0541491	-0.385501	-0.289445	-0.103657	0.0590857	0.247368	0.333602	0.230189	0.129371	0.133024	0.138677	0.0606174	0.00430893	0.0815395	0.152154	0.072831
Pg30 d08_2-1	-0.219998	-0.151946	0.0913834	0.246709	0.207216	0.0703629	-0.0105603	0.0430878	0.159612	-0.0489053	-0.305467	-0.140096	0.119553	0.0872382	-0.0986249	-0.215869	-0.013439	0.189926	0.223991	0.138368	-0.0105334	-0.168473	-0.140268	0.0459454	0.0919005	-0.0166174	-0.0622464	-0.0420847	-0.0697023	-0.263394	-0.263394	-0.263394	-0.317268	0.279692	0.662991	0.607658	0.373825	0.287893	0.305953	0.262095	0.151098	0.139285	0.179695	0.123187	0.10177	0.313172	0.354433	0.116344	-0.0318797
Pg30 d08_2-2	6.13023e-05	-0.0744724	-0.0641758	-0.0273521	-0.0663712	-0.142673	-0.145978	-0.171775	-0.298198	-0.418494	-0.326502	0.0576197	0.296782	0.239929	-0.0349956	-0.309884	-0.161864	-0.0576163	-0.200773	-0.228224	-0.127291	-0.116828	-0.168264	-0.162402	-0.145378	-0.10624	-0.0569738	-0.0119132	-0.00101458	-0.163237	-0.163237	-0.163237	-0.283596	-0.00692822	0.100436	0.168737	0.278608	0.447154	0.516855	0.43937	0.305637	0.203627	0.184275	0.26203	0.386044	0.835631	6	1.4227	0.0244378
Pg30 d08_2-3	0.100998	-0.00298159	0.00256444	-0.0523629	-0.149671	-0.138095	-0.00836687	0.166083	0.349593	0.165644	-0.123031	-0.0527476	0.0499933	0.0161565	-0.172981	-0.437557	-0.298698	0.176334	6	6	6	0.591479	0.379509	0.552779	0.621324	0.57232	0.428833	0.137164	-0.0538025	-0.186707	-0.186707	-0.186707	-0.0517038	0.513769	0.456121	0.307689	0.286069	0.310022	0.332206	0.394952	0.369895	0.200695	0.152532	0.221562	0.207198	0.132121	0.134114	-0.00107712	-0.237126
Pg30 d08_3-1	-0.0123557	-0.0217457	0.267635	0.477417	0.294969	0.0182461	-0.0106917	0.0199895	-0.0759533	-0.118571	0.135261	0.276564	-0.139795	-0.56524	-0.496702	-0.190139	-0.0896574	-0.0654628	0.187055	0.511799	0.620134	0.768437	1.0586	0.867402	0.435139	0.267695	0.45111	0.756739	0.525816	0.213603	-0.161861	-0.348813	-0.106534	0.218677	0.306404	-0.0248073	-0.188598	-0.160721	-0.0860818	-0.185697	-0.348926	-0.231711	-0.0942916	-0.0878695	-0.0554837	0.0428444	0.0784338	0.0610182	0.0723822
Pg30 d08_3-2	-0.291413	-0.113498	0.205473	0.458517	0.80543	0.783205	0.428067	0.305653	0.108809	-0.0716885	0.00126435	0.0492334	-0.0983975	-0.300971	-0.286224	-0.229668	-0.2582	-0.193624	0.130964	0.279556	0.157542	0.0909345	0.0674642	0.0451359	0.0741369	0.126094	0.00159096	-0.0881805	-0.0330964	-0.0803549	-0.403112	-0.473553	-0.209372	-0.0790548	-0.0356694	0.0287969	0.152356	0.259843	0.188167	-0.0222931	-0.134273	-0.0397225	0.0285627	0.0921107	0.251124	0.288432	0.149394	0.0890736	0.251122
Pg30 d08_3-3	-0.290933	-0.168998	0.254718	0.761929	0.932844	0.549996	0.317272	0.173165	0.0774182	0.105032	0.179766	0.114822	-0.0225206	-0.120745	-0.0721581	0.0646761	0.191718	0.211287	0.0886575	-0.0214358	-0.0638703	0.0456019	0.267262	0.362423	0.161027	0.00335381	0.0657825	0.152132	0.0960623	0.0221897	-0.126165	-0.230814	-0.0798673	0.0787197	0.226867	0.179592	-0.0122434	-0.125769	-0.185146	-0.196971	-0.107375	-0.0123178	-0.0570458	-0.0967308	0.0212634	0.143348	0.0146373	-0.141615	-0.110284
Pg30 d09_1-1	-0.0772603	0.188278	0.46664	0.409131	0.189966	0.0348618	0.0502608	0.0342643	-0.0922473	-0.158156	-0.0768465	-0.122155	-0.336851	-0.523872	-0.37059	-0.146325	-0.11113	-0.0756603	0.0864109	0.120878	0.0843297	0.222534	0.463591	0.452596	0.267783	0.125482	-0.00192501	-0.0349468	-0.0536912	-0.241383	-0.463587	-0.298207	0.0598822	0.114845	-0.0102174	-0.167435	-0.186686	-0.0955329	-0.121751	-0.460732	-0.666069	-0.446256	-0.236684	-0.213524	-0.0230829	0.400698	0.397005	0.0782818	-0.0631921
Pg30 d09_1-2	-0.1318	-0.082095	0.203079	0.359412	0.229361	0.108716	0.278233	0.622652	0.39742	-0.0495463	-0.0806789	0.00899384	-0.00892468	-0.146591	-0.0768483	0.166548	0.337216	0.544004	1.00206	1.06938	0.742811	0.488776	0.29308	0.1228	0.0134278	0.114948	0.508837	0.803843	0.27636	-0.148564	-0.511493	-0.464747	0.105617	0.806191	0.754892	0.326206	0.0970252	-0.0947166	-0.322053	-0.516949	-0.478968	-0.0938441	0.157995	0.336315	0.71452	0.458237	0.0647003	-0.131421	-0.115177
Pg30 d09_1-3	-0.239666	-0.172214	0.0585119	0.171779	0.162952	0.194783	0.262112	0.198901	0.0522142	-0.0279303	0.0832143	0.224674	0.189317	-0.239873	-0.382324	-0.164029	0.0761258	0.147527	0.118696	0.0864642	0.000531401	0.00802917	0.141342	0.203954	0.0933545	0.0742639	0.188049	0.129834	0.0269532	-0.0540264	-0.349374	-0.463388	-0.117857	0.264632	0.363927	0.217377	0.21284	0.183105	-0.108091	-0.393525	-0.429312	-0.147085	-0.0472496	-0.119539	-0.0874438	-0.00503713	0.010519	0.04119	0.0787912
Pg30 d09_2-1	0.00487233	0.135911	0.304665	0.299492	0.12474	-0.0182123	-0.0787574	0.00847451	0.2243	0.33288	0.266643	0.196661	0.202556	0.260176	0.215195	0.0610263	-0.0590296	-0.0881214	-0.175526	-0.175526	-0.407151	-0.413229	-0.450642	-0.408798	-0.325528	-0.0357091	0.376836	0.482801	0.379048	0.388665	0.429356	0.378015	0.46604	0.697639	0.74624	0.512401	0.225018	-0.0147249	0.0457691	0.321246	0.250889	0.00463894	-0.112281	-0.0145531	0.173392	0.287175	0.276135	0.202346	0.19802
Pg30 d09_2-2	0.182527	0.140177	0.092657	0.100864	0.316322	0.429305	0.119265	-0.0379637	0.0183394	0.192069	0.226561	0.0784623	-0.0743357	-0.138587	-0.138702	-0.157151	-0.178318	-0.302329	-0.675507	-0.675507	-0.539448	-0.180995	0.0138262	-0.0705011	-0.184531	-0.0949907	0.120516	0.207279	0.246604	0.335545	0.32014	0.239358	0.235014	0.308339	0.437375	0.482478	0.316785	0.0889729	0.0843729	0.249783	0.242311	0.0954409	-0.0489473	-0.0744831	0.0518801	0.15955	-0.0311279	-0.2091	-0.128255
Pg30 d09_2-3	0.385536	0.454694	0.316867	0.228582	0.304806	0.423731	0.386505	0.350053	0.453955	0.652012	0.460418	0.22046	0.131761	0.173075	0.194812	0.0495735	0.0321372	0.389936	6	6	-0.523124	-0.490389	-0.339952	-0.101046	-0.00868969	0.106861	0.38193	0.790498	1.5089	0.766426	0.32939	0.246815	0.465504	0.74888	0.515261	0.176886	0.062343	0.1366	0.238006	0.221584	0.182408	0.149159	0.149091	0.260781	0.354236	0.389	0.340015	0.253456	0.288711
Pg30 d09_3-1	-0.0306844	0.0397501	0.266953	0.389537	0.222527	0.170572	0.286575	0.468507	0.595736	0.484256	0.270402	0.124692	0.15323	0.37777	0.628264	0.673545	0.662861	0.544007	0.378467	0.362854	0.439653	0.392505	0.230588	0.027301	-0.12916	-0.135618	0.077465	0.440674	0.516132	0.294542	0.197444	0.301749	0.463442	0.487671	0.459435	0.331147	0.140987	-0.0649101	-0.192314	0.138183	0.424814	0.390233	0.202401	0.0911449	0.257401	0.344135	-0.137811	-0.433553	-0.0851395
Pg30 d09_3-2	-0.0510841	-0.0427295	0.0531645	0.145075	0.192605	0.18888	0.17109	0.0838998	-0.0468769	-0.125973	-0.190858	-0.263361	-0.208585	0.00274475	0.220612	0.323396	0.347475	0.367817	0.321109	0.267442	0.219179	0.0142751	-0.217323	-0.26814	-0.160702	0.0557318	0.250204	0.289974	0.279636	0.260469	0.239845	0.288546	0.363944	0.331967	0.138373	-0.0805401	-0.150036	-0.224348	-0.301906	-0.0271966	0.208338	0.176887	-0.0117274	-0.113718	0.0267213	0.175531	-0.10979	-0.466132	-0.245081
Pg30 d09_3-3	0.24569	0.130109	0.060409	0.0652779	0.142799	0.220226	0.352022	0.407795	0.258573	0.150468	0.117222	0.116251	0.135372	0.0755696	-0.0616982	-0.164555	-0.00401791	0.51611	1.61225	0.903896	0.532054	0.252543	-0.0421759	-0.11688	0.0307053	0.326755	0.455033	0.27473	0.227058	0.426475	0.831366	1.00562	0.744547	0.492243	0.214591	0.0345213	0.00232721	-0.0525171	-0.0694928	0.271134	0.453736	0.349712	0.210482	0.225587	0.270093	0.0510155	-0.352862	-0.579623	-0.157817
Pg30 d10_1-1	0.282726	0.336752	0.123956	0.024654	-0.0637324	-0.306983	-0.756364	-0.756364	-0.675745	-0.389509	-0.309738	-0.312084	-0.28387	-0.162994	0.0140972	0.0781401	0.0691122	0.096392	0.259445	0.61764	0.444931	-0.0588724	-0.163241	0.0519845	0.228683	0.21328	0.0569616	0.0139253	0.122307	0.224166	0.343395	0.334488	0.276812	0.290392	0.242729	0.176455	0.232829	0.0538234	-0.346868	-0.354654	-0.102219	0.0424933	-0.0192456	-0.101054	-0.12877	-0.148179	-0.141047	-0.0658556	0.0514175
Pg30 d10_1-2	0.153447	0.116621	0.0878568	0.198894	0.206262	-0.114459	-0.51613	-0.51613	1.89216	0.592525	0.0879128	0.0443985	0.134036	0.356636	0.506127	0.309488	0.146395	0.12766	0.185697	0.0835809	-0.202927	-0.468442	-0.392893	-0.0589689	0.177662	0.262323	0.174377	0.0442586	0.0880237	0.147919	0.076104	-0.0519311	-0.0478204	0.111376	0.283369	0.176309	-0.108015	-0.313669	-0.395063	-0.222823	-0.00195233	0.23595	0.535654	0.560428	0.226859	0.0178153	-0.0174047	0.175035	0.555541
Pg30 d10_1-3	-0.107116	-0.0208019	0.134067	0.158086	0.00603312	-0.224454	-0.625232	-0.625232	-0.59711	-0.302476	-0.0147453	0.22486	0.223371	0.0692552	0.0126862	0.0196533	0.0670676	0.164787	0.176694	-0.00717455	-0.259645	-0.461041	-0.294195	0.113863	0.242668	0.0907466	-0.129097	-0.164828	0.00377351	0.153676	0.34059	0.474185	0.399452	0.260297	0.0512567	-0.132355	-0.161668	-0.105385	0.00974234	0.287087	0.327638	0.1725	0.0334335	-0.0732489	-0.152972	-0.176266	-0.123062	0.036382	0.291076
Pg30 d10_2-1	0.0816126	-0.00146397	-0.0792119	-0.216974	-0.254813	0.0761481	0.417162	0.408362	0.248433	0.12474	0.14026	0.222981	0.189661	0.0783005	-0.0583556	-0.23892	-0.243155	0.228234	0.334129	0.147809	-0.0373773	-0.126882	0.0178993	0.299962	0.462613	0.267841	0.0996449	0.0518676	-0.0658844	-0.276559	-0.186217	-0.000679131	-0.0458457	-0.113817	0.0638024	0.107339	-0.0256839	-0.137553	-0.210597	-0.099234	0.0470441	0.0282267	0.0179885	0.0631152	0.0410053	-0.154797	-0.248186	-0.186982	-0.111696
Pg30 d10_2-2	-0.00940969	-0.0762257	-0.0576217	-0.0801036	-0.073782	0.0841926	0.216011	0.274233	0.273946	0.346778	0.546364	0.505061	0.384924	0.23909	-0.00151428	-0.282048	-0.435341	-0.22632	0.0314199	0.29508	0.663505	0.785691	0.650624	0.512563	0.262979	0.0985362	0.127917	0.141892	-0.114826	-0.421652	-0.348491	-0.144272	0.0416697	0.442173	0.881919	0.160443	-0.12088	-0.17749	-0.120659	-0.010796	0.126526	0.273274	0.304699	0.0683885	-0.217618	-0.301018	-0.152052	0.0502654	0.133079
Pg30 d10_2-3	0.678978	0.705673	0.489704	0.109427	-0.179084	-0.129718	0.0240364	0.0202109	-0.113088	-0.24273	-0.238143	-0.0911572	-0.00632722	-0.0564908	-0.154319	-0.318245	-0.41672	-0.169688	0.0850084	0.0711767	-0.0957576	-0.0804203	0.131874	0.293274	0.463078	0.655534	0.44973	0.249826	0.00868697	-0.327275	-0.339056	-0.159854	-0.0315151	-0.0454362	-0.0915703	-0.0966413	-0.0558822	0.0660584	0.338324	0.700378	0.578199	0.382695	0.262552	0.0978532	-0.101292	-0.20712	-0.143815	0.0958767	0.430736
Pg30 d10_3-1	-0.0901603	-0.243697	-0.192776	-0.0481193	-0.111497	-0.247665	-0.175744	0.0355326	0.0658864	-0.0298388	0.00743385	0.365219	0.869817	0.480216	0.0607793	-0.116342	-0.205257	-0.180856	0.0471734	0.735331	0.773795	0.394277	0.281473	0.22694	0.12532	0.0448967	0.0412581	0.0221648	-0.121593	-0.166037	-0.0342293	0.116304	0.252659	0.382749	0.520534	0.425985	0.125445	0.00899191	0.150576	0.150215	-0.0712234	-0.128261	-0.0610533	-0.149214	-0.291442	-0.3179	-0.167234	0.0235445	0.245417
Pg30 d10_3-2	-0.291888	-0.464759	-0.387387	-0.102337	0.263384	0.486554	0.263194	0.159752	0.369915	0.858703	0.887165	0.398768	0.192574	0.00260061	-0.148358	-0.213979	-0.233831	-0.29038	-0.403283	-0.363652	-0.076549	0.172538	0.302906	0.236765	0.115274	0.107151	0.231194	0.295203	0.0798002	-0.0408205	0.0792796	0.120739	0.00963204	0.00686748	0.179501	0.401692	0.781046	1.13	0.425036	0.165038	0.124995	0.103561	-0.0719005	-0.168864	-0.205391	-0.128237	0.0820363	0.24197	0.309778
Pg30 d10_3-3	-0.10312	-0.254371	-0.232908	-0.218688	-0.290649	-0.323635	-0.342874	-0.388186	-0.334068	-0.225721	-0.0213447	0.267935	0.224305	0.118179	0.141129	0.0971498	-0.135149	-0.320706	-0.40397	-0.285781	0.0489028	0.0839862	-0.0245793	-0.00133552	0.102714	0.147539	0.202492	0.182145	0.0102956	-0.015694	0.154827	0.145045	-0.0770719	-0.170077	-0.114828	-0.0758418	0.00120205	0.335627	0.827664	0.406884	-0.0225415	-0.173064	-0.172647	-0.179681	-0.222787	-0.249379	-0.116459	0.048574	0.119601
Pg30 d11_1-1	0.331667	0.0255078	-0.101923	-0.193966	-0.359789	-0.429359	-0.396982	-0.421045	-0.401016	-0.166301	0.0170146	0.124848	0.221711	0.199265	0.13557	0.182937	0.205204	0.261146	0.566867	0.71529	0.413899	0.40289	0.48663	0.288496	0.0702651	0.0427963	0.250692	0.215371	-0.152143	-0.457228	-0.422953	-0.208223	-0.165389	-0.30471	-0.410498	-0.247889	0.315067	6	0.699619	-0.00493354	-0.164096	-0.190474	-0.220436	-0.0965176	0.164269	0.337192	0.301932	0.0884176	-0.0762556
Pg30 d11_1-2	0.209771	0.31531	0.276412	0.00440204	-0.239242	-0.283622	-0.36335	-0.510768	-0.488013	-0.133142	0.135604	0.173445	0.0525412	-0.00644788	0.0919753	0.153595	-0.00239483	-0.0561052	0.0371575	0.0210025	-0.146321	-0.136355	0.0180107	0.0282767	-0.0553289	-0.0501897	0.151742	0.383414	0.38817	0.0310449	-0.027507	0.219047	0.326909	0.639335	6	0.414505	0.119525	0.227965	0.282879	0.075079	-0.14315	-0.20288	-0.19528	-0.105582	0.0244475	0.0680351	0.0313539	0.0453559	0.189105
Pg30 d11_1-3	0.700781	0.101586	-0.0918284	-0.116695	-0.108788	-0.126928	-0.267972	-0.453417	-0.508269	-0.25043	-0.0520708	-0.00971108	0.0398927	0.182515	0.211835	0.0402505	-0.0627463	-0.00751363	0.0747165	0.0343687	-0.0900555	-0.0309703	0.173724	0.228687	0.0959817	-0.0281736	0.053283	0.217247	0.151393	-0.17345	-0.26791	-0.1826	-0.177636	-0.221009	-0.211386	-0.280375	-0.309031	-0.185794	-0.100405	-0.168259	-0.206215	-0.130595	-0.0382763	0.101096	0.256312	0.235288	0.0515247	0.000958008	0.213537
Pg30 d11_2-1	0.125538	-0.0148986	0.0835247	0.276257	0.211832	0.122373	0.318276	0.258475	0.121622	0.153638	0.700936	6	6	0.756968	0.351936	0.306747	0.276713	0.199709	0.26183	0.322456	0.145601	-0.0280212	-0.0403895	0.0216697	0.136466	0.390453	0.774907	0.598514	0.0712783	-0.166413	-0.0801154	0.0505388	0.152885	0.344989	0.26247	0.0998375	0.127554	0.264647	0.246615	0.0618043	-0.0946694	-0.126209	-0.176555	-0.255514	-0.176161	0.0608149	0.169458	0.082503	0.0511836
Pg30 d11_2-2	0.144388	-0.065705	-0.0778888	0.00615498	-0.0715373	-0.129657	0.144251	0.393094	0.366911	0.209815	0.128937	0.163981	0.212504	0.253103	0.369458	0.550415	0.569619	0.522427	0.579849	0.530738	0.417228	0.328267	0.217538	0.136087	0.129061	0.136284	0.0856767	-0.0460851	-0.168749	-0.0557748	0.460042	6	0.80989	0.273409	0.212791	0.308852	0.29211	0.157343	0.119348	0.254605	0.586709	0.501416	0.0707117	-0.187906	-0.178257	0.0359059	0.173748	0.129155	0.119012
Pg30 d11_2-3	0.183814	-0.0963376	-0.278765	-0.357153	-0.464491	-0.432049	0.0164612	0.449842	0.442002	0.227622	0.105827	0.247007	0.450147	0.430362	0.372599	0.330852	0.224626	0.15679	0.294117	0.615007	0.863646	0.507789	0.15278	0.00428208	0.0640566	0.277504	0.483671	0.516216	0.231799	-0.0544576	-0.110122	-0.101727	-0.0946644	-0.00777534	0.131319	0.227645	0.3062	0.469268	0.472032	0.235107	0.121545	0.133562	0.00983789	-0.060334	0.0700235	0.154213	0.157907	0.282148	0.683542
Pg30 d11_3-1	-0.0385886	-0.170473	-0.305663	-0.395389	-0.417224	-0.20125	-0.0100799	0.0974997	0.186679	0.115051	-0.0295204	0.078295	0.0974832	-0.0129509	0.0855196	0.825735	0.829732	0.103516	-0.0577592	0.00692913	0.0377579	-0.00774356	-0.0884095	-0.0936715	-0.0229708	0.0816561	0.165653	0.102489	-0.00438703	0.0945826	0.256665	0.257585	0.244649	0.32964	0.262458	0.157911	0.112951	-0.0851637	-0.354907	-0.252638	-0.0282293	0.0716472	0.148779	0.222826	0.151392	0.0202185	0.0777474	0.17639	0.204293
Pg30 d11_3-2	-0.0739635	0.103973	0.698532	0.441904	-0.0890825	-0.181964	0.00173716	0.148468	0.15873	0.0303032	-0.184638	-0.16688	-0.0928633	-0.162885	-0.288969	-0.234037	-0.196489	-0.218359	-0.0764726	0.120446	0.193834	0.105575	-0.032264	0.00202186	0.189122	0.204411	0.0340302	-0.0840604	-0.0511445	0.126966	0.313186	0.451018	0.437562	0.285214	0.21078	0.214219	0.125508	-0.0885037	-0.214579	0.1565	1.00222	1.28435	0.41428	0.103525	-0.0502768	-0.0878361	0.0795846	0.180505	0.121688
Pg30 d11_3-3	-0.122722	-0.281897	-0.171764	0.00228766	-0.0136473	-0.112389	-0.0774933	0.039518	0.104366	-0.0829338	-0.261075	-0.105881	0.0312985	0.0712	0.274472	0.41762	0.0969622	-0.166432	-0.141471	0.0627102	0.225169	0.257239	0.228796	0.498939	6	6	1.5226	0.323894	0.100635	0.0815776	0.100378	0.195852	0.329677	0.304366	0.23019	0.190663	0.135875	0.0724288	0.0116392	0.021475	-0.00273142	-0.0775908	-0.0536299	0.0798942	0.0867718	-0.0268307	0.0735362	0.252533	0.138091
Pg30 d12_1-1	0.105163	-0.0733245	-0.34502	-0.341288	0.0486792	0.273816	0.255827	0.420245	0.522908	0.295071	0.0894046	0.0601414	0.140065	0.168718	0.169705	0.0927859	-0.105644	-0.28443	-0.159014	0.149585	0.373544	0.263111	0.0118289	-0.115826	0.00160868	0.206966	0.15275	0.002596	0.150256	0.312914	0.334083	0.267527	0.197497	0.160223	0.0675864	0.00228935	0.0944969	0.272395	0.4059	0.295562	0.274528	0.277667	0.19773	0.0966896	-0.034262	-0.11733	-0.031514	0.134181	0.203022
Pg30 d12_1-2	-0.011136	-0.054592	-0.22282	-0.163271	0.229456	0.32754	0.258843	0.297458	0.359872	0.383797	0.271141	0.0207902	-0.151414	-0.174561	-0.0510114	0.029043	-0.0770637	-0.164483	0.109349	0.291373	0.178082	0.0712811	-0.0276759	-0.147104	-0.146983	-8.87798e-05	0.08858	0.0867022	0.127044	0.126596	0.067506	0.00173692	-0.0348141	-0.0697782	0.0290106	0.489261	1.0411	1.78012	6	6	6	0.778678	0.514764	0.332312	0.134922	-0.00738533	0.0530023	0.261328	0.338547
Pg30 d12_1-3	-0.0618409	-0.0860052	-0.189323	-0.22303	-0.207092	-0.199933	-0.107237	0.0665222	0.206303	0.248022	0.251515	0.237579	0.0388033	-0.186473	-0.218914	-0.13635	-0.106146	-0.165594	-0.0574024	0.244483	0.479018	0.463682	0.324692	0.132425	0.027093	0.0721857	0.118078	0.20564	0.267475	0.184918	0.151817	0.240964	0.197034	-0.0444966	-0.104483	0.188044	0.341944	0.215332	0.0789741	0.0106763	0.0554271	0.145435	0.141568	0.0241151	-0.0964512	-0.0583158	0.106424	0.208428	0.197733
Pg30 d12_2-1	0.317965	0.2795	0.140058	-0.0670057	-0.13944	0.10167	0.287207	0.302736	0.256179	0.126084	0.000288232	-0.0290426	0.067463	0.269765	0.409032	0.467554	0.57045	0.540686	0.316209	0.216618	0.218348	0.200687	0.0488729	-0.332145	-0.732146	-0.438881	0.032148	0.285178	0.179935	0.198699	0.393066	0.565313	0.362265	0.106403	0.0233723	0.0773217	0.0588366	-0.058652	-0.165889	-0.220198	-0.057842	0.185627	0.116317	-0.0480548	-0.109765	-0.131033	-0.146881	-0.0290367	0.151697
Pg30 d12_2-2	0.210616	0.214822	0.0611465	-0.20795	-0.404775	-0.286471	-0.0412544	0.117548	0.193352	0.210544	0.193724	0.220422	0.38333	0.508664	0.303935	0.174146	0.119362	0.0484036	-0.0251896	-0.0329286	0.0252463	0.102531	0.199594	0.108408	-0.355358	-0.202994	0.116573	0.249377	0.234818	0.22571	0.178639	0.0752291	0.0236022	0.102015	0.228144	0.258095	0.275758	0.358474	0.406117	0.0377429	-0.124777	0.0403512	0.135065	0.0793683	0.0472792	0.0249679	0.0103493	0.155622	0.268964
Pg30 d12_2-3	0.295599	0.372499	0.262108	-0.0795497	-0.350721	-0.345773	-0.198754	-0.0421904	0.0265101	0.00282822	-0.0298312	-0.0604503	-0.120973	-0.138221	0.0344854	0.371504	0.577007	0.427282	0.167963	0.0144316	0.00323372	-0.0141503	-0.13572	-0.372217	-0.604541	-0.37639	-0.247881	-0.260302	-0.175097	0.0475668	0.354081	0.654466	0.461965	0.157155	0.0949025	0.188845	0.186453	0.111826	0.00721605	-0.112924	-0.0439809	0.114422	0.118265	0.0864627	0.0547706	-0.154455	-0.440553	-0.492036	-0.273104
Pg30 d12_3-1	0.495716	0.310425	0.106173	-0.029087	-0.106552	0.0467818	0.209998	0.198329	0.0908804	-0.234291	-0.671919	-0.356357	0.0862636	0.261849	0.392813	0.351757	0.0570302	-0.0531912	0.0942652	0.26814	0.234256	0.0512059	-0.10384	-0.136699	-0.156083	-0.205924	-0.277185	-0.369643	-0.509099	-0.629594	-0.334399	-0.0699588	0.0543173	0.167687	0.277901	0.30502	0.32323	0.449351	0.609378	0.419401	0.106625	-0.0261116	0.0773323	0.291051	0.359839	0.267069	0.156257	0.0510575	0.00173877
Pg30 d12_3-2	-0.330216	-0.163342	-0.0642378	-0.108638	-0.195918	0.0166493	0.301648	0.191498	-0.0518949	-0.325543	-0.5274	-0.202094	0.116664	0.33046	0.287588	0.102005	0.0113173	0.0373518	0.174101	0.247627	0.187411	0.0876535	0.0364861	0.0419676	-0.0204187	-0.116346	-0.0997903	0.100285	0.131793	-0.271525	-0.216476	-0.160821	-0.210449	-0.207478	-0.0666391	0.167708	0.216138	0.0909813	-0.0454575	-0.0504816	0.152994	0.718973	1.61511	1.33379	1.38078	1.4026	0.789986	0.33704	0.0278146
Pg30 d12_3-3	-0.248684	0.0736338	0.294131	0.23907	-0.0240409	-0.126809	-0.00133124	0.0734618	-0.0184369	-0.31638	-0.600316	-0.23443	-0.0947007	-0.184743	-0.19162	-0.0236411	0.180461	0.216788	0.347393	0.574973	0.511372	0.205636	-0.0349057	-0.0892727	-0.0766129	-0.098476	-0.179882	-0.287811	-0.439805	-0.574203	-0.31392	-0.104465	0.0461343	0.181489	0.0745757	-0.133955	-0.216436	-0.099908	4.13936e-05	-0.129547	-0.212813	-0.167491	0.0334207	0.298988	0.451941	0.379345	0.260477	0.156589	-0.00392762
[truncated: 3,269 more columns]

## Sheet: HTS FTIR supernatant spectra
Wavenumbers / samples	3997.89	3995.96	3994.03	3992.1	3990.17	3988.24	3986.32	3984.39	3982.46	3980.53	3978.6	3976.67	3974.74	3972.82	3970.89	3968.96	3967.03	3965.1	3963.17	3961.24	3959.32	3957.39	3955.46	3953.53	3951.6	3949.67	3947.75	3945.82	3943.89	3941.96	3940.03	3938.1	3936.17	3934.25	3932.32	3930.39	3928.46	3926.53	3924.6	3922.67	3920.75	3918.82	3916.89	3914.96	3913.03	3911.1	3909.18	3907.25	3905.32
medium	-0.0849878	-0.0849163	-0.0848381	-0.0847694	-0.0847224	-0.0846942	-0.0846743	-0.0846553	-0.0846338	-0.0846071	-0.0845719	-0.0845264	-0.0844716	-0.084413	-0.0843627	-0.0843317	-0.0843189	-0.084311	-0.0842971	-0.0842766	-0.0842534	-0.0842266	-0.084191	-0.0841434	-0.0840886	-0.0840361	-0.0839917	-0.0839562	-0.0839318	-0.0839247	-0.0839347	-0.0839521	-0.0839629	-0.0839552	-0.0839263	-0.0838904	-0.0838706	-0.0838765	-0.0838944	-0.0839056	-0.0839052	-0.0839008	-0.0839012	-0.0839115	-0.0839291	-0.0839455	-0.0839524	-0.0839485	-0.0839413
medium	-0.085372	-0.0853734	-0.0853831	-0.0853876	-0.0853794	-0.0853676	-0.0853661	-0.0853781	-0.0853951	-0.0854117	-0.0854308	-0.0854574	-0.0854926	-0.0855304	-0.0855622	-0.0855825	-0.0855946	-0.085609	-0.0856349	-0.0856723	-0.0857126	-0.0857482	-0.0857781	-0.0858049	-0.0858327	-0.0858635	-0.085896	-0.0859279	-0.0859599	-0.0859969	-0.0860427	-0.0860953	-0.086151	-0.0862071	-0.0862616	-0.086312	-0.0863571	-0.0863995	-0.0864456	-0.0865028	-0.0865742	-0.0866553	-0.086737	-0.086811	-0.0868744	-0.0869292	-0.0869828	-0.0870432	-0.0871164
medium	-0.0821442	-0.0820973	-0.0820626	-0.0820408	-0.0820245	-0.0820048	-0.0819801	-0.0819548	-0.0819314	-0.081906	-0.0818723	-0.0818294	-0.0817844	-0.0817489	-0.0817299	-0.0817258	-0.0817289	-0.0817308	-0.0817259	-0.0817115	-0.0816879	-0.0816603	-0.0816362	-0.0816189	-0.0816064	-0.0815969	-0.0815933	-0.0815972	-0.081605	-0.0816105	-0.0816087	-0.0815999	-0.0815882	-0.0815792	-0.0815762	-0.0815804	-0.0815907	-0.0816041	-0.0816155	-0.0816247	-0.0816386	-0.0816619	-0.0816921	-0.0817242	-0.0817572	-0.0817894	-0.0818142	-0.0818243	-0.0818224
medium	0.00532107	0.00539254	0.00547077	0.00553942	0.00558649	0.00561469	0.00563454	0.00565359	0.00567506	0.00570178	0.00573701	0.00578244	0.00583728	0.00589586	0.0059462	0.00597715	0.00598998	0.00599781	0.00601172	0.00603232	0.00605547	0.00608224	0.00611791	0.0061655	0.00622027	0.0062728	0.00631712	0.00635267	0.00637703	0.00638416	0.00637418	0.00635676	0.00634597	0.00635368	0.00638258	0.0064185	0.00643823	0.00643234	0.00641446	0.00640327	0.00640366	0.00640806	0.00640763	0.00639739	0.00637972	0.00636333	0.00635651	0.00636034	0.00636759
medium	0.00334237	0.00334101	0.00333127	0.00332677	0.00333498	0.00334683	0.00334828	0.00333633	0.00331929	0.00330269	0.00328364	0.00325698	0.00322177	0.00318401	0.00315225	0.0031319	0.00311977	0.0031054	0.00307953	0.00304212	0.00300179	0.00296617	0.0029363	0.00290953	0.00288169	0.00285089	0.00281839	0.00278648	0.0027545	0.00271751	0.0026717	0.00261907	0.00256345	0.00250734	0.00245282	0.00240244	0.00235733	0.00231494	0.00226882	0.00221163	0.00214025	0.00205915	0.00197744	0.00190337	0.00184	0.0017852	0.00173163	0.00167117	0.001598
medium	0.00190768	0.00195461	0.00198932	0.00201109	0.00202738	0.00204714	0.00207183	0.00209708	0.00212049	0.00214595	0.00217957	0.00222253	0.00226755	0.00230303	0.00232197	0.00232609	0.00232296	0.00232112	0.00232606	0.00234043	0.00236402	0.00239164	0.00241571	0.00243299	0.00244553	0.00245497	0.00245865	0.00245471	0.0024469	0.00244144	0.00244317	0.00245196	0.00246368	0.00247268	0.00247569	0.00247148	0.00246119	0.00244784	0.00243639	0.00242717	0.00241331	0.00239002	0.00235981	0.00232774	0.00229475	0.00226246	0.00223771	0.00222763	0.00222952
medium	-0.0821346	-0.0821525	-0.0821789	-0.0822088	-0.0822341	-0.0822484	-0.0822532	-0.0822582	-0.0822742	-0.0823025	-0.0823341	-0.0823607	-0.0823821	-0.0824036	-0.0824307	-0.0824669	-0.0825117	-0.0825585	-0.0826	-0.0826355	-0.0826705	-0.0827108	-0.0827589	-0.0828143	-0.0828758	-0.0829443	-0.0830193	-0.0830975	-0.0831738	-0.0832427	-0.0832989	-0.0833427	-0.0833839	-0.0834336	-0.0834922	-0.083554	-0.0836206	-0.0837013	-0.0838013	-0.0839149	-0.0840306	-0.084139	-0.0842382	-0.0843341	-0.0844312	-0.0845293	-0.0846267	-0.0847233	-0.0848166
medium	-0.0829885	-0.0830026	-0.0830466	-0.0830996	-0.0831452	-0.0831865	-0.0832328	-0.0832787	-0.0833087	-0.0833193	-0.0833282	-0.0833561	-0.0834047	-0.0834588	-0.0835072	-0.0835511	-0.0835936	-0.0836299	-0.0836568	-0.0836841	-0.0837302	-0.0838022	-0.0838856	-0.0839547	-0.0839943	-0.0840129	-0.0840343	-0.0840769	-0.084139	-0.0842049	-0.0842631	-0.0843188	-0.0843856	-0.0844656	-0.0845453	-0.0846145	-0.0846818	-0.0847638	-0.0848657	-0.0849787	-0.08509	-0.0851897	-0.0852753	-0.0853492	-0.0854171	-0.0854876	-0.0855702	-0.0856662	-0.085767
medium	-0.0828531	-0.0828152	-0.0827577	-0.0826909	-0.082632	-0.0825949	-0.0825812	-0.0825746	-0.0825544	-0.082516	-0.0824769	-0.082455	-0.0824449	-0.0824266	-0.0823926	-0.082356	-0.082331	-0.0823164	-0.0823033	-0.0822901	-0.0822824	-0.0822854	-0.0822968	-0.0823087	-0.0823125	-0.0823045	-0.0822894	-0.0822772	-0.0822781	-0.0822936	-0.0823133	-0.0823249	-0.0823282	-0.0823355	-0.0823581	-0.0823977	-0.0824466	-0.0824921	-0.0825219	-0.0825351	-0.0825437	-0.0825635	-0.0826	-0.0826469	-0.082692	-0.0827285	-0.0827607	-0.0827986	-0.0828508
medium	-0.0846103	-0.0846061	-0.0846017	-0.0845939	-0.0845889	-0.0845958	-0.0846133	-0.0846291	-0.0846328	-0.084629	-0.0846319	-0.0846468	-0.0846606	-0.0846584	-0.0846431	-0.0846319	-0.0846355	-0.0846464	-0.0846517	-0.0846481	-0.0846418	-0.084641	-0.0846526	-0.0846793	-0.0847162	-0.0847518	-0.0847784	-0.0847984	-0.0848166	-0.0848331	-0.0848459	-0.0848592	-0.0848792	-0.0849078	-0.0849425	-0.0849827	-0.085028	-0.0850732	-0.0851124	-0.0851458	-0.0851783	-0.085212	-0.085245	-0.0852747	-0.0853001	-0.0853233	-0.0853489	-0.0853818	-0.0854247
medium	-0.0829722	-0.082943	-0.0829053	-0.0828725	-0.0828603	-0.0828748	-0.0829067	-0.0829361	-0.0829477	-0.0829444	-0.0829427	-0.0829547	-0.0829738	-0.0829821	-0.0829738	-0.0829634	-0.082968	-0.0829888	-0.0830127	-0.0830255	-0.0830222	-0.0830117	-0.0830117	-0.0830303	-0.0830605	-0.0830935	-0.0831296	-0.0831701	-0.0832087	-0.0832395	-0.0832653	-0.0832929	-0.0833225	-0.0833446	-0.0833484	-0.0833374	-0.083333	-0.083358	-0.0834165	-0.0834926	-0.0835658	-0.0836226	-0.0836624	-0.0836979	-0.0837445	-0.0838067	-0.0838746	-0.0839364	-0.0839883
medium	-0.0882949	-0.0882811	-0.0882727	-0.088261	-0.0882491	-0.0882464	-0.0882525	-0.0882597	-0.0882669	-0.0882806	-0.0883022	-0.0883249	-0.088341	-0.0883511	-0.0883602	-0.0883741	-0.0883933	-0.088413	-0.0884267	-0.0884322	-0.0884331	-0.0884345	-0.0884392	-0.0884463	-0.0884562	-0.0884718	-0.0884978	-0.0885379	-0.0885881	-0.0886305	-0.0886419	-0.0886196	-0.0885923	-0.0885962	-0.0886389	-0.0886961	-0.0887424	-0.0887738	-0.0888003	-0.08883	-0.0888649	-0.0889035	-0.0889438	-0.0889819	-0.0890127	-0.0890341	-0.0890499	-0.0890665	-0.0890893
medium	-0.0869323	-0.0868939	-0.0868536	-0.0868216	-0.0868012	-0.0867885	-0.0867797	-0.0867736	-0.0867697	-0.0867646	-0.0867566	-0.0867486	-0.086744	-0.0867417	-0.0867414	-0.0867462	-0.0867588	-0.0867757	-0.0867893	-0.0867958	-0.0867959	-0.0867928	-0.0867892	-0.0867861	-0.0867835	-0.0867863	-0.0868038	-0.0868419	-0.0868963	-0.0869534	-0.0869995	-0.08703	-0.0870524	-0.0870814	-0.0871267	-0.0871851	-0.0872433	-0.0872932	-0.0873402	-0.0873966	-0.0874653	-0.0875383	-0.0876078	-0.0876753	-0.0877454	-0.087818	-0.0878873	-0.0879435	-0.0879834
medium	-0.0854347	-0.0854123	-0.0853917	-0.0853671	-0.0853385	-0.0853099	-0.0852831	-0.0852559	-0.0852292	-0.0852114	-0.0852114	-0.0852283	-0.0852457	-0.0852446	-0.0852199	-0.0851854	-0.0851605	-0.0851544	-0.0851657	-0.085187	-0.0852098	-0.0852268	-0.0852372	-0.0852462	-0.08526	-0.0852809	-0.0853086	-0.0853423	-0.0853806	-0.0854197	-0.0854574	-0.0854945	-0.0855338	-0.0855744	-0.085613	-0.0856507	-0.0856917	-0.0857376	-0.0857866	-0.0858393	-0.0858988	-0.0859663	-0.0860404	-0.0861196	-0.0862011	-0.0862816	-0.0863613	-0.0864435	-0.086527
medium	-0.0890676	-0.0890502	-0.0890513	-0.0890737	-0.0891095	-0.0891468	-0.0891756	-0.0891913	-0.0891973	-0.0892051	-0.0892242	-0.0892536	-0.0892818	-0.089298	-0.0893024	-0.0893062	-0.0893236	-0.0893631	-0.0894197	-0.0894776	-0.0895206	-0.0895476	-0.0895707	-0.0896031	-0.0896492	-0.0897044	-0.0897568	-0.0897989	-0.0898357	-0.0898779	-0.0899243	-0.0899663	-0.0900064	-0.090057	-0.0901218	-0.0901904	-0.0902531	-0.0903094	-0.0903627	-0.0904165	-0.0904753	-0.0905423	-0.0906171	-0.0906964	-0.090776	-0.0908524	-0.0909248	-0.0909952	-0.0910672
medium	-0.0847103	-0.0846572	-0.0846078	-0.0845577	-0.084506	-0.084453	-0.0844003	-0.084352	-0.0843089	-0.0842687	-0.0842304	-0.0841996	-0.0841815	-0.0841695	-0.0841467	-0.0840993	-0.0840282	-0.0839495	-0.0838855	-0.083849	-0.083835	-0.0838242	-0.0838026	-0.0837747	-0.0837566	-0.0837545	-0.0837573	-0.0837477	-0.0837211	-0.0836886	-0.0836661	-0.0836603	-0.0836641	-0.0836645	-0.0836544	-0.0836389	-0.0836286	-0.0836264	-0.083626	-0.0836234	-0.0836251	-0.0836408	-0.0836697	-0.0836979	-0.0837121	-0.0837138	-0.0837143	-0.0837233	-0.083741
medium	-0.0875254	-0.0874519	-0.0873829	-0.0873221	-0.0872681	-0.0872146	-0.087159	-0.0871048	-0.087053	-0.0869955	-0.0869241	-0.0868463	-0.086781	-0.0867373	-0.0867043	-0.0866663	-0.0866197	-0.086572	-0.0865261	-0.0864769	-0.0864232	-0.0863721	-0.0863285	-0.0862835	-0.0862248	-0.086155	-0.0860898	-0.0860385	-0.0859928	-0.0859406	-0.0858831	-0.0858338	-0.0858036	-0.0857903	-0.0857828	-0.08577	-0.0857466	-0.0857135	-0.0856776	-0.0856473	-0.0856261	-0.0856137	-0.0856099	-0.0856136	-0.0856156	-0.0856048	-0.085581	-0.0855554	-0.0855349
medium	-0.0906812	-0.0906098	-0.0905381	-0.0904648	-0.0903899	-0.0903111	-0.0902299	-0.0901524	-0.0900842	-0.0900232	-0.0899635	-0.0899029	-0.0898426	-0.0897866	-0.089737	-0.0896891	-0.0896321	-0.0895609	-0.0894832	-0.089412	-0.0893521	-0.0892979	-0.0892423	-0.0891835	-0.0891258	-0.0890726	-0.0890197	-0.0889601	-0.088894	-0.0888283	-0.088767	-0.0887067	-0.0886433	-0.0885778	-0.0885169	-0.0884693	-0.0884375	-0.0884127	-0.0883807	-0.0883347	-0.0882783	-0.0882217	-0.0881723	-0.0881281	-0.0880804	-0.0880292	-0.0879879	-0.0879662	-0.0879537
Mc20 d01_1-1	-0.0860485	-0.0859861	-0.0859223	-0.0858649	-0.0858169	-0.0857768	-0.0857402	-0.085705	-0.0856716	-0.0856389	-0.0856037	-0.0855659	-0.0855294	-0.0854966	-0.085463	-0.0854231	-0.0853781	-0.0853358	-0.0853038	-0.0852827	-0.0852658	-0.0852459	-0.0852215	-0.0851949	-0.0851687	-0.0851452	-0.0851239	-0.0850997	-0.085069	-0.0850373	-0.0850159	-0.0850102	-0.085017	-0.0850251	-0.0850222	-0.0850016	-0.0849676	-0.0849312	-0.0849043	-0.0848942	-0.084901	-0.0849171	-0.0849342	-0.0849462	-0.0849465	-0.0849304	-0.0849011	-0.0848745	-0.0848711
Mc20 d01_1-2	-0.0823249	-0.0822721	-0.0822288	-0.0821864	-0.0821429	-0.0821036	-0.082075	-0.0820549	-0.0820324	-0.0819971	-0.0819494	-0.0818996	-0.0818586	-0.0818286	-0.0818044	-0.0817791	-0.081749	-0.0817141	-0.0816782	-0.0816466	-0.0816188	-0.0815914	-0.0815653	-0.0815464	-0.0815379	-0.0815349	-0.0815295	-0.0815205	-0.0815128	-0.0815087	-0.0815017	-0.0814838	-0.0814582	-0.0814404	-0.0814422	-0.0814595	-0.0814782	-0.0814867	-0.0814817	-0.0814673	-0.081455	-0.0814568	-0.081474	-0.0814975	-0.0815194	-0.0815394	-0.0815598	-0.0815791	-0.0815978
Mc20 d01_1-3	-0.0846692	-0.08458	-0.0844877	-0.0844025	-0.0843283	-0.0842606	-0.0841969	-0.084139	-0.0840862	-0.0840317	-0.0839708	-0.0839074	-0.0838485	-0.0837942	-0.0837389	-0.0836802	-0.0836223	-0.0835669	-0.0835031	-0.0834182	-0.0833154	-0.0832156	-0.0831359	-0.0830763	-0.083029	-0.0829851	-0.082935	-0.0828744	-0.0828132	-0.0827625	-0.0827171	-0.0826644	-0.0826083	-0.0825632	-0.0825292	-0.0824931	-0.0824495	-0.0824098	-0.0823839	-0.082366	-0.0823403	-0.0822973	-0.0822438	-0.0821942	-0.0821522	-0.0821084	-0.0820568	-0.0820025	-0.0819547
Mc20 d01_2-1	-0.0801098	-0.0800366	-0.0799765	-0.0799296	-0.0798911	-0.0798607	-0.0798414	-0.0798336	-0.0798284	-0.0798106	-0.0797701	-0.0797129	-0.0796566	-0.0796177	-0.0796013	-0.0796017	-0.0796054	-0.0795962	-0.0795678	-0.0795283	-0.079492	-0.0794679	-0.0794566	-0.0794525	-0.0794478	-0.0794382	-0.0794252	-0.0794122	-0.0794014	-0.079392	-0.0793818	-0.0793695	-0.0793583	-0.079355	-0.0793618	-0.079373	-0.0793802	-0.0793821	-0.0793853	-0.0793976	-0.0794204	-0.0794468	-0.0794672	-0.0794789	-0.079487	-0.0794983	-0.0795147	-0.0795333	-0.0795523
Mc20 d01_2-2	-0.0815096	-0.0814988	-0.0814753	-0.0814405	-0.0814033	-0.0813767	-0.0813694	-0.0813827	-0.0814109	-0.0814457	-0.0814783	-0.0815007	-0.0815067	-0.0814988	-0.081491	-0.0814994	-0.0815249	-0.0815527	-0.081571	-0.0815815	-0.0815924	-0.0816057	-0.0816202	-0.0816366	-0.081656	-0.0816735	-0.0816806	-0.0816745	-0.0816661	-0.0816715	-0.0816968	-0.0817352	-0.0817768	-0.0818187	-0.0818629	-0.0819124	-0.0819679	-0.0820256	-0.0820779	-0.0821192	-0.0821495	-0.0821735	-0.0822016	-0.0822432	-0.0822976	-0.0823565	-0.0824161	-0.082479	-0.0825455
Mc20 d01_2-3	-0.0475805	-0.0475851	-0.0475824	-0.047576	-0.0475704	-0.0475652	-0.0475556	-0.04754	-0.0475241	-0.0475158	-0.0475174	-0.0475229	-0.0475252	-0.0475219	-0.0475139	-0.0475021	-0.0474856	-0.0474663	-0.0474512	-0.0474468	-0.0474528	-0.0474621	-0.0474676	-0.0474647	-0.0474509	-0.0474283	-0.0474093	-0.047412	-0.0474408	-0.0474744	-0.0474835	-0.0474594	-0.0474189	-0.0473828	-0.0473592	-0.0473464	-0.0473432	-0.0473497	-0.0473633	-0.0473771	-0.0473863	-0.0473916	-0.047396	-0.0473991	-0.0473959	-0.0473828	-0.0473602	-0.0473319	-0.0473052
Mc20 d01_3-1	-0.0850235	-0.0850276	-0.0850242	-0.0850185	-0.0850129	-0.0850073	-0.0850048	-0.0850141	-0.0850438	-0.0850877	-0.0851255	-0.085143	-0.0851502	-0.0851704	-0.0852126	-0.085261	-0.0852927	-0.085303	-0.0853095	-0.0853337	-0.0853788	-0.0854303	-0.0854735	-0.0855068	-0.0855363	-0.0855658	-0.0855938	-0.0856225	-0.0856586	-0.0857051	-0.0857542	-0.0857969	-0.0858362	-0.0858811	-0.0859302	-0.0859737	-0.0860117	-0.0860603	-0.0861355	-0.0862329	-0.0863306	-0.0864129	-0.0864858	-0.0865623	-0.0866422	-0.0867151	-0.0867773	-0.0868337	-0.0868897
Mc20 d01_3-2	-0.0869528	-0.0869485	-0.0869527	-0.08695	-0.0869305	-0.0868985	-0.0868685	-0.0868537	-0.0868549	-0.0868619	-0.0868639	-0.0868574	-0.0868453	-0.0868334	-0.0868247	-0.0868154	-0.0867972	-0.0867699	-0.086746	-0.0867362	-0.0867361	-0.0867345	-0.0867288	-0.0867256	-0.0867302	-0.0867401	-0.0867471	-0.0867426	-0.0867277	-0.0867154	-0.0867168	-0.0867297	-0.0867429	-0.0867485	-0.0867457	-0.0867396	-0.0867349	-0.0867346	-0.0867402	-0.0867561	-0.0867886	-0.0868376	-0.0868919	-0.0869352	-0.0869579	-0.0869617	-0.0869557	-0.0869482	-0.0869481
Mc20 d01_3-3	-0.0818699	-0.0818472	-0.0818311	-0.0818153	-0.0817992	-0.0817872	-0.0817829	-0.0817863	-0.0817953	-0.0818083	-0.0818245	-0.0818426	-0.0818566	-0.0818573	-0.0818429	-0.0818272	-0.0818296	-0.0818545	-0.0818854	-0.081902	-0.0818982	-0.0818862	-0.0818846	-0.0819023	-0.0819346	-0.0819705	-0.0820027	-0.0820321	-0.0820645	-0.0821012	-0.0821356	-0.0821603	-0.0821803	-0.0822085	-0.0822496	-0.0822962	-0.0823396	-0.0823765	-0.0824076	-0.0824352	-0.0824689	-0.0825204	-0.0825913	-0.0826676	-0.0827292	-0.082768	-0.0827932	-0.0828218	-0.0828671
Mc20 d02_1-1	-0.0914337	-0.0914245	-0.0914316	-0.0914514	-0.0914767	-0.0915061	-0.0915372	-0.0915593	-0.0915621	-0.0915497	-0.0915379	-0.0915389	-0.0915536	-0.0915783	-0.0916107	-0.0916443	-0.0916686	-0.0916804	-0.0916919	-0.0917194	-0.0917643	-0.0918089	-0.0918333	-0.0918333	-0.0918258	-0.0918319	-0.0918567	-0.0918879	-0.091915	-0.0919409	-0.0919733	-0.0920125	-0.0920506	-0.0920791	-0.0920968	-0.0921121	-0.0921353	-0.0921669	-0.092199	-0.0922272	-0.0922563	-0.0922933	-0.0923409	-0.0923959	-0.0924518	-0.0924998	-0.0925326	-0.0925493	-0.0925627
Mc20 d02_1-2	-0.0825266	-0.0824985	-0.0824868	-0.0824877	-0.0824934	-0.0825016	-0.0825106	-0.0825163	-0.082514	-0.0825051	-0.0824958	-0.0824899	-0.0824858	-0.08248	-0.0824758	-0.0824839	-0.0825103	-0.0825443	-0.0825675	-0.0825725	-0.0825677	-0.0825657	-0.0825734	-0.0825918	-0.082621	-0.0826574	-0.0826926	-0.0827182	-0.0827318	-0.0827392	-0.0827485	-0.0827648	-0.0827888	-0.0828164	-0.0828436	-0.0828734	-0.0829128	-0.0829631	-0.0830168	-0.0830675	-0.0831153	-0.0831646	-0.0832191	-0.0832788	-0.0833403	-0.0833982	-0.0834491	-0.0834907	-0.0835238
Mc20 d02_1-3	-0.085791	-0.0857389	-0.0856949	-0.085668	-0.0856581	-0.0856586	-0.0856623	-0.0856658	-0.0856697	-0.0856727	-0.0856703	-0.0856614	-0.0856529	-0.0856494	-0.0856477	-0.0856427	-0.0856362	-0.085632	-0.0856281	-0.0856226	-0.0856216	-0.0856339	-0.0856554	-0.0856694	-0.0856675	-0.0856601	-0.0856629	-0.0856795	-0.0857043	-0.0857328	-0.0857594	-0.085776	-0.0857788	-0.0857755	-0.0857778	-0.085793	-0.0858227	-0.0858633	-0.0859031	-0.0859284	-0.0859367	-0.0859405	-0.0859553	-0.0859835	-0.086018	-0.0860584	-0.0861104	-0.0861714	-0.0862295
Mc20 d02_2-1	-0.0910612	-0.0910482	-0.091044	-0.091035	-0.0910198	-0.0910095	-0.0910142	-0.0910316	-0.0910511	-0.0910654	-0.0910764	-0.0910893	-0.0911031	-0.0911118	-0.0911131	-0.091109	-0.0911028	-0.0910955	-0.0910897	-0.0910859	-0.0910811	-0.091072	-0.0910616	-0.091058	-0.0910629	-0.0910693	-0.0910696	-0.0910663	-0.0910714	-0.0910937	-0.0911292	-0.091164	-0.091186	-0.0911921	-0.0911855	-0.0911696	-0.0911494	-0.091134	-0.0911365	-0.0911648	-0.091213	-0.0912663	-0.0913129	-0.0913495	-0.0913763	-0.0913945	-0.0914079	-0.0914213	-0.0914396
Mc20 d02_2-2	-0.0864828	-0.0865023	-0.0865163	-0.0865165	-0.0865075	-0.0865001	-0.0865034	-0.0865197	-0.0865435	-0.0865655	-0.0865783	-0.0865799	-0.0865746	-0.0865717	-0.086581	-0.0866074	-0.0866447	-0.0866786	-0.0866987	-0.0867064	-0.086713	-0.0867283	-0.086751	-0.0867726	-0.086789	-0.0868085	-0.08684	-0.0868809	-0.0869211	-0.0869539	-0.0869792	-0.0869987	-0.0870175	-0.0870441	-0.087084	-0.0871344	-0.0871899	-0.0872472	-0.0873012	-0.0873443	-0.087375	-0.087405	-0.087449	-0.0875093	-0.0875747	-0.0876356	-0.0876945	-0.0877564	-0.0878192
Mc20 d02_2-3	-0.0849262	-0.0848961	-0.084876	-0.0848698	-0.0848733	-0.0848769	-0.0848734	-0.0848652	-0.0848634	-0.084879	-0.0849142	-0.0849604	-0.0850046	-0.0850367	-0.0850554	-0.0850651	-0.08507	-0.0850714	-0.0850704	-0.0850717	-0.0850803	-0.085095	-0.0851084	-0.0851127	-0.085108	-0.0851048	-0.085116	-0.0851474	-0.0851932	-0.0852409	-0.0852789	-0.0853056	-0.0853291	-0.085359	-0.085398	-0.0854426	-0.0854891	-0.0855351	-0.0855773	-0.0856126	-0.0856426	-0.0856763	-0.0857236	-0.0857846	-0.0858467	-0.0858973	-0.0859372	-0.0859774	-0.0860265
Mc20 d02_3-1	-0.0861192	-0.0861558	-0.0862106	-0.0862727	-0.0863323	-0.0863827	-0.0864193	-0.0864445	-0.0864704	-0.0865098	-0.0865611	-0.0866106	-0.0866515	-0.0866907	-0.0867377	-0.0867936	-0.0868526	-0.0869067	-0.0869481	-0.0869743	-0.0869922	-0.0870166	-0.087061	-0.0871294	-0.0872134	-0.0872967	-0.0873644	-0.0874125	-0.0874491	-0.0874885	-0.0875412	-0.0876092	-0.0876872	-0.087765	-0.0878305	-0.0878815	-0.0879314	-0.0879985	-0.0880843	-0.0881741	-0.0882578	-0.0883422	-0.0884356	-0.0885302	-0.0886109	-0.0886753	-0.088735	-0.0888029	-0.0888849
Mc20 d02_3-2	-0.0849357	-0.0849339	-0.0849329	-0.0849345	-0.0849417	-0.084959	-0.0849878	-0.0850218	-0.0850512	-0.085071	-0.0850843	-0.0850999	-0.085128	-0.085171	-0.0852195	-0.0852583	-0.0852795	-0.0852895	-0.0852999	-0.0853163	-0.0853404	-0.085378	-0.0854345	-0.085502	-0.0855619	-0.0856014	-0.085624	-0.0856433	-0.0856755	-0.0857296	-0.0858003	-0.0858712	-0.0859311	-0.0859804	-0.0860194	-0.0860451	-0.0860642	-0.086094	-0.0861477	-0.0862222	-0.0863057	-0.0863875	-0.0864604	-0.0865212	-0.0865737	-0.0866246	-0.0866762	-0.0867247	-0.0867683
Mc20 d02_3-3	-0.0842885	-0.0842588	-0.0842246	-0.0841921	-0.0841679	-0.084156	-0.0841534	-0.0841535	-0.0841509	-0.0841445	-0.0841366	-0.0841298	-0.0841267	-0.084127	-0.0841277	-0.0841256	-0.08412	-0.0841138	-0.0841131	-0.0841233	-0.0841401	-0.0841502	-0.084142	-0.0841197	-0.0841017	-0.0841073	-0.0841394	-0.0841823	-0.0842145	-0.0842253	-0.0842206	-0.0842143	-0.0842158	-0.0842277	-0.0842496	-0.0842818	-0.0843232	-0.0843658	-0.0843987	-0.0844187	-0.0844346	-0.0844571	-0.0844894	-0.0845262	-0.0845635	-0.0846004	-0.0846348	-0.0846587	-0.0846668
Mc20 d03_1-1	-0.0885491	-0.0885605	-0.0885719	-0.0885853	-0.0886028	-0.0886194	-0.0886266	-0.0886225	-0.0886175	-0.0886245	-0.0886453	-0.0886724	-0.0887009	-0.0887324	-0.0887672	-0.0887996	-0.0888224	-0.0888345	-0.0888401	-0.0888459	-0.0888597	-0.0888876	-0.0889292	-0.0889758	-0.0890168	-0.0890459	-0.0890625	-0.0890715	-0.0890821	-0.0891018	-0.0891287	-0.0891576	-0.0891895	-0.0892296	-0.0892792	-0.0893329	-0.0893839	-0.0894257	-0.089458	-0.0894909	-0.0895367	-0.0895974	-0.0896636	-0.0897269	-0.0897839	-0.0898301	-0.0898595	-0.0898745	-0.0898925
Mc20 d03_1-2	-0.0863261	-0.0863219	-0.0863205	-0.0863216	-0.0863329	-0.0863622	-0.0864072	-0.0864575	-0.086505	-0.0865463	-0.0865788	-0.0866016	-0.0866173	-0.0866304	-0.0866458	-0.0866686	-0.0867006	-0.086739	-0.0867798	-0.086823	-0.0868698	-0.0869141	-0.0869461	-0.0869624	-0.0869716	-0.0869874	-0.0870168	-0.0870613	-0.0871206	-0.0871901	-0.087258	-0.0873127	-0.0873555	-0.0873979	-0.0874484	-0.0875058	-0.0875662	-0.0876311	-0.0877052	-0.0877894	-0.0878774	-0.0879597	-0.0880298	-0.0880845	-0.0881251	-0.08816	-0.088205	-0.0882727	-0.0883638
Mc20 d03_1-3	-0.0844328	-0.0844574	-0.0844861	-0.0844993	-0.0844951	-0.0844914	-0.0845052	-0.0845319	-0.0845517	-0.0845494	-0.0845263	-0.0844953	-0.0844737	-0.0844727	-0.0844931	-0.0845257	-0.0845604	-0.0845926	-0.0846233	-0.0846521	-0.0846757	-0.0846929	-0.0847069	-0.0847195	-0.0847292	-0.0847347	-0.0847377	-0.0847402	-0.0847442	-0.0847539	-0.0847747	-0.0848095	-0.0848576	-0.084912	-0.0849591	-0.0849884	-0.0850051	-0.0850259	-0.0850626	-0.0851146	-0.0851748	-0.0852366	-0.0852956	-0.0853459	-0.0853821	-0.0854047	-0.0854237	-0.0854521	-0.0855019
Mc20 d03_2-1	-0.0828185	-0.0827755	-0.0827441	-0.0827325	-0.082739	-0.0827524	-0.0827594	-0.0827503	-0.0827243	-0.0826883	-0.0826511	-0.0826178	-0.0825884	-0.0825631	-0.0825446	-0.0825387	-0.0825464	-0.0825607	-0.0825685	-0.0825618	-0.0825426	-0.0825198	-0.0825001	-0.0824842	-0.0824667	-0.0824404	-0.0824048	-0.0823705	-0.0823488	-0.0823394	-0.0823316	-0.0823202	-0.0823095	-0.0823037	-0.0823011	-0.082301	-0.0823066	-0.0823197	-0.0823393	-0.0823648	-0.0823971	-0.0824333	-0.082466	-0.0824874	-0.0824952	-0.0824925	-0.0824845	-0.0824742	-0.0824662
Mc20 d03_2-2	-0.0883431	-0.0883256	-0.0883126	-0.0883009	-0.0882885	-0.0882808	-0.0882843	-0.0882978	-0.0883111	-0.0883146	-0.0883088	-0.088302	-0.0882993	-0.0882995	-0.0882997	-0.088298	-0.0882919	-0.0882812	-0.0882695	-0.0882606	-0.0882538	-0.0882475	-0.0882434	-0.0882444	-0.088249	-0.0882556	-0.088266	-0.0882825	-0.0883032	-0.0883219	-0.0883326	-0.0883384	-0.0883498	-0.0883725	-0.0883974	-0.0884118	-0.088415	-0.0884184	-0.0884316	-0.0884547	-0.0884826	-0.0885122	-0.0885467	-0.0885912	-0.0886455	-0.0887027	-0.088756	-0.0888019	-0.0888385
Mc20 d03_2-3	-0.0866096	-0.0865533	-0.086511	-0.0864851	-0.0864674	-0.0864464	-0.0864169	-0.0863843	-0.0863622	-0.0863611	-0.0863782	-0.0863957	-0.0863945	-0.0863685	-0.0863303	-0.0862974	-0.0862766	-0.0862619	-0.0862469	-0.0862321	-0.0862215	-0.0862124	-0.0861983	-0.0861746	-0.086147	-0.0861267	-0.0861192	-0.0861205	-0.0861229	-0.0861201	-0.0861055	-0.086076	-0.0860402	-0.0860154	-0.086012	-0.0860266	-0.0860462	-0.0860588	-0.0860601	-0.0860558	-0.0860574	-0.08607	-0.0860902	-0.0861124	-0.0861353	-0.0861578	-0.0861764	-0.0861854	-0.0861812
Mc20 d03_3-1	-0.0857086	-0.0856801	-0.0856621	-0.0856519	-0.0856419	-0.085627	-0.0856064	-0.0855829	-0.0855617	-0.0855466	-0.0855361	-0.0855256	-0.0855139	-0.0855025	-0.0854912	-0.0854789	-0.0854673	-0.0854603	-0.0854585	-0.0854562	-0.0854473	-0.0854334	-0.0854212	-0.0854124	-0.0854016	-0.0853857	-0.0853705	-0.0853629	-0.0853615	-0.085357	-0.0853447	-0.0853325	-0.0853348	-0.0853566	-0.0853887	-0.0854215	-0.0854567	-0.0854967	-0.0855326	-0.0855508	-0.0855474	-0.0855342	-0.0855287	-0.0855407	-0.0855639	-0.0855848	-0.0855977	-0.0856066	-0.0856183
Mc20 d03_3-2	-0.0858798	-0.085856	-0.0858413	-0.0858349	-0.0858349	-0.0858326	-0.0858171	-0.0857877	-0.0857562	-0.0857332	-0.0857187	-0.0857092	-0.0857046	-0.0857071	-0.0857154	-0.0857237	-0.0857246	-0.0857139	-0.0856946	-0.0856741	-0.0856576	-0.085644	-0.0856303	-0.0856153	-0.0856009	-0.0855908	-0.0855886	-0.0855961	-0.0856104	-0.0856242	-0.0856285	-0.0856194	-0.0856039	-0.0855952	-0.085604	-0.0856299	-0.0856634	-0.0856922	-0.0857079	-0.0857093	-0.0857041	-0.0857074	-0.0857318	-0.0857749	-0.0858194	-0.0858535	-0.0858828	-0.0859164	-0.0859526
Mc20 d03_3-3	-0.0860432	-0.0860081	-0.0859745	-0.0859363	-0.0858896	-0.0858334	-0.0857714	-0.0857177	-0.0856874	-0.08568	-0.0856765	-0.0856593	-0.0856268	-0.0855897	-0.0855564	-0.0855242	-0.0854852	-0.0854406	-0.0854048	-0.0853888	-0.0853823	-0.0853669	-0.0853408	-0.0853173	-0.0853028	-0.0852902	-0.0852732	-0.0852523	-0.0852277	-0.0851974	-0.0851634	-0.0851339	-0.0851171	-0.0851149	-0.0851193	-0.0851183	-0.0851051	-0.0850831	-0.0850608	-0.085045	-0.0850402	-0.085047	-0.0850585	-0.0850638	-0.0850607	-0.0850575	-0.0850605	-0.0850672	-0.0850743
Mc20 d04_1-1	-0.08318	-0.0831912	-0.0831931	-0.0831818	-0.0831666	-0.0831629	-0.0831795	-0.0832107	-0.0832436	-0.0832667	-0.0832792	-0.0832935	-0.0833237	-0.0833692	-0.0834122	-0.0834361	-0.0834413	-0.0834433	-0.0834594	-0.0834968	-0.0835471	-0.0835929	-0.0836229	-0.0836392	-0.0836525	-0.0836716	-0.083698	-0.0837257	-0.083747	-0.0837615	-0.0837766	-0.0838027	-0.0838443	-0.0838968	-0.0839498	-0.0839992	-0.0840524	-0.0841169	-0.0841881	-0.0842523	-0.084302	-0.084342	-0.0843851	-0.0844406	-0.0845081	-0.0845801	-0.0846519	-0.0847224	-0.0847883
Mc20 d04_1-2	-0.086156	-0.0861074	-0.0860676	-0.0860433	-0.0860282	-0.0860089	-0.08598	-0.085949	-0.0859277	-0.0859181	-0.0859104	-0.0858933	-0.0858655	-0.085835	-0.0858118	-0.0857996	-0.0857935	-0.0857862	-0.0857756	-0.0857626	-0.0857479	-0.0857312	-0.0857153	-0.0857033	-0.0856957	-0.0856898	-0.0856818	-0.0856709	-0.0856634	-0.0856688	-0.0856851	-0.0856975	-0.0856941	-0.0856819	-0.0856783	-0.0856913	-0.0857126	-0.0857305	-0.0857403	-0.0857427	-0.0857394	-0.0857345	-0.0857376	-0.0857557	-0.0857808	-0.0857955	-0.0857893	-0.0857678	-0.0857497
Mc20 d04_1-3	-0.0912391	-0.0912591	-0.0912971	-0.0913487	-0.0914039	-0.0914527	-0.0914896	-0.0915167	-0.0915443	-0.0915832	-0.0916323	-0.091677	-0.0917035	-0.0917145	-0.0917257	-0.0917476	-0.0917781	-0.0918131	-0.091857	-0.0919164	-0.0919878	-0.0920585	-0.0921144	-0.0921497	-0.0921684	-0.0921837	-0.0922077	-0.0922428	-0.0922842	-0.0923275	-0.0923733	-0.0924236	-0.0924826	-0.092555	-0.0926391	-0.0927228	-0.0927911	-0.0928393	-0.0928772	-0.0929195	-0.0929731	-0.0930297	-0.0930756	-0.0931064	-0.0931334	-0.093172	-0.09323	-0.0933018	-0.093378
Mc20 d04_2-1	-0.0899895	-0.0899718	-0.0899777	-0.089988	-0.0899864	-0.0899728	-0.089956	-0.0899393	-0.0899192	-0.0898943	-0.0898687	-0.0898478	-0.0898314	-0.0898179	-0.0898086	-0.0898046	-0.0897998	-0.0897847	-0.0897575	-0.0897268	-0.0897	-0.0896789	-0.0896642	-0.0896577	-0.0896579	-0.0896589	-0.0896555	-0.0896494	-0.0896475	-0.0896514	-0.0896526	-0.0896399	-0.0896152	-0.0895926	-0.0895848	-0.089592	-0.0896044	-0.0896127	-0.0896154	-0.089618	-0.0896255	-0.089636	-0.0896444	-0.0896481	-0.0896481	-0.0896454	-0.0896446	-0.0896514	-0.0896662
Mc20 d04_2-2	-0.0863437	-0.0863237	-0.0863062	-0.0862805	-0.0862488	-0.0862271	-0.0862247	-0.0862272	-0.0862127	-0.0861772	-0.0861367	-0.0861048	-0.0860802	-0.0860566	-0.086035	-0.0860196	-0.0860103	-0.0860029	-0.0859965	-0.0859927	-0.0859892	-0.0859782	-0.0859561	-0.0859311	-0.0859185	-0.0859238	-0.0859339	-0.0859318	-0.0859162	-0.0858996	-0.0858882	-0.0858775	-0.0858672	-0.0858688	-0.0858917	-0.0859254	-0.0859477	-0.0859486	-0.0859413	-0.0859465	-0.0859696	-0.0859989	-0.0860223	-0.0860401	-0.0860588	-0.0860816	-0.0861051	-0.0861244	-0.0861387
Mc20 d04_2-3	-0.0874082	-0.0873687	-0.0873464	-0.0873318	-0.0873092	-0.0872747	-0.0872364	-0.0872023	-0.0871738	-0.0871479	-0.0871237	-0.0871042	-0.0870938	-0.0870903	-0.0870849	-0.0870705	-0.0870486	-0.087025	-0.0870036	-0.0869839	-0.0869652	-0.0869478	-0.0869322	-0.0869183	-0.0869062	-0.0868971	-0.086891	-0.0868871	-0.0868859	-0.08689	-0.0868975	-0.0868984	-0.0868848	-0.0868611	-0.0868428	-0.0868398	-0.0868458	-0.086847	-0.0868392	-0.0868297	-0.0868268	-0.0868291	-0.0868314	-0.0868321	-0.0868346	-0.0868408	-0.0868455	-0.0868405	-0.086824
Mc20 d04_3-1	-0.0914404	-0.0914327	-0.0914375	-0.0914576	-0.0914841	-0.0915068	-0.0915218	-0.0915289	-0.0915278	-0.0915194	-0.0915071	-0.0914969	-0.0914937	-0.0915014	-0.0915216	-0.0915501	-0.0915755	-0.0915869	-0.0915856	-0.091585	-0.0915939	-0.0916076	-0.0916157	-0.0916141	-0.0916096	-0.0916107	-0.091619	-0.0916306	-0.0916447	-0.0916631	-0.0916851	-0.0917082	-0.0917349	-0.0917701	-0.0918127	-0.0918556	-0.091893	-0.091924	-0.09195	-0.0919735	-0.0919985	-0.092028	-0.0920611	-0.0920909	-0.0921104	-0.0921203	-0.0921317	-0.0921552	-0.0921931
Mc20 d04_3-2	-0.0886701	-0.0886408	-0.0886091	-0.0885854	-0.0885762	-0.0885786	-0.0885844	-0.0885858	-0.0885761	-0.0885516	-0.0885191	-0.0884952	-0.0884927	-0.0885065	-0.0885184	-0.0885163	-0.0885052	-0.0884988	-0.0885058	-0.0885208	-0.0885303	-0.088525	-0.088506	-0.0884821	-0.0884629	-0.0884556	-0.0884633	-0.088484	-0.0885136	-0.0885463	-0.0885722	-0.0885839	-0.0885834	-0.0885797	-0.0885787	-0.0885786	-0.0885765	-0.0885749	-0.0885816	-0.0886046	-0.0886452	-0.0886958	-0.0887456	-0.0887844	-0.0888056	-0.0888103	-0.0888108	-0.088822	-0.0888488
Mc20 d04_3-3	-0.0731997	-0.0731739	-0.0731585	-0.0731583	-0.0731731	-0.0731983	-0.0732239	-0.0732363	-0.0732291	-0.0732113	-0.0732047	-0.0732258	-0.0732718	-0.0733224	-0.0733591	-0.0733781	-0.0733901	-0.0734099	-0.0734432	-0.0734824	-0.0735145	-0.0735365	-0.0735583	-0.0735892	-0.0736284	-0.0736701	-0.0737109	-0.0737507	-0.0737926	-0.0738435	-0.0739055	-0.0739712	-0.0740295	-0.0740801	-0.0741356	-0.0742083	-0.074295	-0.0743817	-0.0744623	-0.0745444	-0.0746373	-0.074743	-0.07486	-0.0749846	-0.075105	-0.0752045	-0.0752741	-0.0753186	-0.0753575
Mc20 d05_1-1	-0.0904473	-0.090391	-0.090352	-0.0903326	-0.0903187	-0.090292	-0.0902463	-0.0901894	-0.0901347	-0.0900915	-0.0900592	-0.0900281	-0.0899877	-0.0899364	-0.0898863	-0.0898519	-0.0898352	-0.0898258	-0.089812	-0.0897909	-0.0897663	-0.0897419	-0.0897173	-0.0896885	-0.0896539	-0.0896146	-0.0895711	-0.0895222	-0.0894698	-0.0894229	-0.0893935	-0.0893908	-0.0894129	-0.0894406	-0.0894461	-0.0894181	-0.0893719	-0.0893279	-0.0892932	-0.0892677	-0.0892539	-0.0892538	-0.0892614	-0.0892648	-0.0892529	-0.0892217	-0.08918	-0.0891458	-0.0891317
Mc20 d05_1-2	-0.0851563	-0.0851386	-0.0851177	-0.0850913	-0.0850637	-0.0850467	-0.0850468	-0.0850553	-0.0850562	-0.0850397	-0.0850051	-0.0849585	-0.0849127	-0.0848828	-0.0848761	-0.0848836	-0.0848884	-0.0848819	-0.0848698	-0.0848594	-0.0848516	-0.0848433	-0.0848349	-0.0848286	-0.0848214	-0.0848066	-0.0847792	-0.0847432	-0.0847122	-0.0847012	-0.0847138	-0.0847378	-0.084757	-0.0847635	-0.0847589	-0.0847489	-0.0847384	-0.0847298	-0.0847278	-0.0847386	-0.0847631	-0.0847896	-0.0848044	-0.0848071	-0.0848085	-0.0848157	-0.0848294	-0.0848508	-0.0848808
Mc20 d05_1-3	-0.084875	-0.0848628	-0.0848554	-0.0848471	-0.0848353	-0.0848223	-0.0848109	-0.0848005	-0.0847875	-0.0847718	-0.0847563	-0.0847413	-0.0847245	-0.084705	-0.0846855	-0.084669	-0.0846565	-0.0846495	-0.0846499	-0.0846555	-0.0846597	-0.084659	-0.084658	-0.0846641	-0.0846761	-0.0846827	-0.0846743	-0.0846548	-0.0846411	-0.0846476	-0.0846708	-0.0846952	-0.0847122	-0.0847285	-0.0847528	-0.0847829	-0.0848075	-0.0848186	-0.0848201	-0.0848238	-0.0848394	-0.0848639	-0.0848869	-0.0849044	-0.0849227	-0.0849488	-0.0849807	-0.0850118	-0.0850401
Mc20 d05_2-1	-0.0879362	-0.0879538	-0.0879655	-0.0879825	-0.0880135	-0.0880584	-0.0881094	-0.0881558	-0.0881893	-0.0882099	-0.0882257	-0.0882462	-0.0882712	-0.0882952	-0.0883205	-0.0883581	-0.0884089	-0.0884584	-0.0884964	-0.0885302	-0.0885733	-0.0886257	-0.0886762	-0.0887164	-0.0887478	-0.088778	-0.0888107	-0.0888447	-0.0888816	-0.0889272	-0.0889795	-0.0890245	-0.0890531	-0.0890759	-0.0891129	-0.0891691	-0.0892314	-0.0892876	-0.0893445	-0.0894203	-0.0895219	-0.089634	-0.0897339	-0.0898139	-0.089882	-0.0899488	-0.0900176	-0.090083	-0.0901362
Mc20 d05_2-2	-0.0879771	-0.0879414	-0.0879181	-0.0879153	-0.0879256	-0.0879348	-0.0879341	-0.0879245	-0.0879112	-0.0878988	-0.0878875	-0.0878729	-0.0878513	-0.0878272	-0.0878133	-0.0878169	-0.0878313	-0.0878456	-0.0878585	-0.0878758	-0.0878975	-0.0879134	-0.0879154	-0.0879071	-0.0878976	-0.0878912	-0.087886	-0.0878805	-0.0878765	-0.0878766	-0.0878784	-0.0878786	-0.0878783	-0.0878821	-0.0878925	-0.0879095	-0.0879327	-0.0879604	-0.0879874	-0.088008	-0.0880191	-0.088024	-0.0880327	-0.0880548	-0.0880884	-0.0881214	-0.0881448	-0.0881606	-0.0881762
Mc20 d05_2-3	-0.0879672	-0.0879192	-0.0878601	-0.0877976	-0.0877384	-0.0876844	-0.0876335	-0.0875863	-0.0875546	-0.0875498	-0.0875635	-0.0875708	-0.087551	-0.0875063	-0.0874559	-0.0874153	-0.0873859	-0.08736	-0.0873319	-0.0873034	-0.0872775	-0.0872522	-0.087222	-0.0871847	-0.087144	-0.0871058	-0.0870752	-0.0870579	-0.0870531	-0.0870486	-0.0870294	-0.0869969	-0.0869717	-0.0869693	-0.0869802	-0.0869804	-0.0869574	-0.0869186	-0.0868767	-0.0868376	-0.0868038	-0.0867831	-0.0867823	-0.0867941	-0.086801	-0.0867959	-0.08679	-0.086795	-0.0868071
Mc20 d05_3-1	-0.0741128	-0.0741084	-0.0741063	-0.0741018	-0.0741003	-0.0741105	-0.0741303	-0.0741468	-0.074152	-0.0741535	-0.0741654	-0.0741925	-0.0742263	-0.0742553	-0.0742777	-0.0743	-0.0743274	-0.0743566	-0.0743824	-0.0744049	-0.0744307	-0.0744651	-0.0745082	-0.0745548	-0.0745997	-0.0746402	-0.074672	-0.0746923	-0.0747075	-0.0747319	-0.0747728	-0.0748239	-0.0748765	-0.0749303	-0.0749909	-0.0750609	-0.0751381	-0.0752176	-0.075297	-0.0753784	-0.0754668	-0.075564	-0.0756645	-0.0757571	-0.0758317	-0.0758895	-0.075944	-0.0760073	-0.0760785
Mc20 d05_3-2	-0.0854989	-0.0854698	-0.0854312	-0.0853997	-0.0853848	-0.0853793	-0.0853692	-0.0853505	-0.0853315	-0.0853186	-0.0853096	-0.0853025	-0.0853043	-0.0853184	-0.0853296	-0.0853165	-0.0852784	-0.0852394	-0.0852227	-0.0852292	-0.0852444	-0.0852584	-0.0852691	-0.0852729	-0.0852642	-0.0852468	-0.085235	-0.0852382	-0.0852507	-0.0852602	-0.0852615	-0.0852602	-0.0852672	-0.085288	-0.0853202	-0.0853534	-0.0853771	-0.0853873	-0.0853894	-0.0853948	-0.0854099	-0.0854316	-0.0854554	-0.0854827	-0.0855149	-0.0855472	-0.0855724	-0.0855908	-0.0856134
Mc20 d05_3-3	-0.0865975	-0.0865642	-0.0865264	-0.0864996	-0.0864942	-0.0865048	-0.0865122	-0.0864991	-0.0864647	-0.0864234	-0.0863906	-0.0863741	-0.0863737	-0.0863856	-0.0864037	-0.0864197	-0.0864222	-0.0864057	-0.086375	-0.086343	-0.0863191	-0.0863024	-0.0862876	-0.0862711	-0.0862531	-0.0862369	-0.0862257	-0.0862184	-0.086212	-0.0862081	-0.0862132	-0.0862323	-0.0862624	-0.0862945	-0.0863186	-0.0863312	-0.086337	-0.0863444	-0.0863589	-0.0863779	-0.0863937	-0.086402	-0.0864091	-0.0864266	-0.0864568	-0.0864898	-0.0865136	-0.0865246	-0.0865316
Mc20 d06_1-1	-0.0790038	-0.0789892	-0.0789675	-0.0789457	-0.0789329	-0.0789289	-0.0789262	-0.0789222	-0.0789239	-0.0789357	-0.0789485	-0.0789484	-0.0789321	-0.0789099	-0.0788965	-0.0789023	-0.0789289	-0.0789715	-0.0790205	-0.079063	-0.0790885	-0.0790967	-0.0790973	-0.0791009	-0.0791108	-0.079125	-0.0791401	-0.079155	-0.079171	-0.0791887	-0.0792061	-0.0792261	-0.0792586	-0.0793087	-0.0793683	-0.0794262	-0.079482	-0.079539	-0.0795956	-0.0796508	-0.0797083	-0.0797714	-0.0798399	-0.0799104	-0.0799759	-0.0800271	-0.0800637	-0.0800996	-0.0801512
Mc20 d06_1-2	-0.0888876	-0.088866	-0.08883	-0.0887845	-0.0887461	-0.0887289	-0.0887332	-0.0887456	-0.0887507	-0.0887406	-0.0887171	-0.0886855	-0.0886502	-0.0886175	-0.0885987	-0.0886003	-0.0886151	-0.0886295	-0.0886418	-0.088662	-0.0886907	-0.088711	-0.0887059	-0.0886759	-0.0886374	-0.0886094	-0.0886017	-0.0886115	-0.0886269	-0.0886352	-0.0886315	-0.0886188	-0.0886028	-0.0885859	-0.0885725	-0.0885704	-0.0885836	-0.0886026	-0.0886126	-0.0886099	-0.0886076	-0.0886218	-0.0886565	-0.0887027	-0.0887473	-0.0887828	-0.0888046	-0.0888084	-0.0887966
Mc20 d06_1-3	-0.0832783	-0.0832422	-0.0832014	-0.0831664	-0.0831387	-0.0831106	-0.0830767	-0.0830438	-0.08302	-0.0830035	-0.0829867	-0.0829655	-0.08294	-0.0829098	-0.0828775	-0.0828529	-0.0828457	-0.0828532	-0.0828626	-0.0828591	-0.0828357	-0.0827967	-0.0827549	-0.08272	-0.0826918	-0.0826684	-0.0826536	-0.0826516	-0.0826582	-0.0826619	-0.0826563	-0.0826438	-0.0826323	-0.0826256	-0.0826235	-0.0826254	-0.0826331	-0.0826455	-0.0826576	-0.0826665	-0.082673	-0.0826748	-0.0826673	-0.0826546	-0.0826527	-0.082674	-0.0827113	-0.0827419	-0.0827481
Mc20 d06_2-1	-0.0874609	-0.0874441	-0.0874426	-0.0874405	-0.087428	-0.0874043	-0.0873745	-0.0873482	-0.0873365	-0.0873429	-0.08736	-0.0873738	-0.0873762	-0.0873686	-0.0873579	-0.0873486	-0.0873396	-0.0873318	-0.0873312	-0.0873429	-0.0873605	-0.0873688	-0.0873564	-0.0873261	-0.0872953	-0.0872818	-0.0872902	-0.0873096	-0.0873295	-0.0873496	-0.0873735	-0.0874007	-0.0874285	-0.0874537	-0.0874704	-0.0874716	-0.0874577	-0.087441	-0.0874391	-0.0874639	-0.0875138	-0.0875761	-0.0876367	-0.0876839	-0.0877098	-0.0877144	-0.0877081	-0.0877055	-0.0877177
Mc20 d06_2-2	-0.0857568	-0.0857154	-0.0857096	-0.0857268	-0.0857404	-0.0857376	-0.0857276	-0.0857229	-0.0857208	-0.0857112	-0.0856931	-0.0856762	-0.0856633	-0.0856496	-0.085636	-0.0856299	-0.0856312	-0.0856289	-0.0856165	-0.0856027	-0.085598	-0.0856024	-0.085606	-0.0856008	-0.0855882	-0.0855762	-0.0855713	-0.0855729	-0.0855762	-0.0855799	-0.0855884	-0.0856066	-0.0856329	-0.0856597	-0.0856796	-0.0856936	-0.0857064	-0.0857159	-0.0857159	-0.0857074	-0.0856999	-0.0857015	-0.0857144	-0.0857376	-0.0857655	-0.0857893	-0.0858042	-0.0858178	-0.085842
Mc20 d06_2-3	-0.0858268	-0.0858019	-0.085776	-0.0857432	-0.0857071	-0.0856699	-0.0856295	-0.0855854	-0.0855408	-0.0855011	-0.0854706	-0.0854499	-0.0854349	-0.0854189	-0.0853988	-0.0853748	-0.0853463	-0.0853167	-0.0852955	-0.0852877	-0.0852845	-0.0852696	-0.0852374	-0.0851953	-0.0851532	-0.0851135	-0.085074	-0.0850356	-0.0850056	-0.0849895	-0.0849815	-0.0849707	-0.0849551	-0.0849442	-0.0849453	-0.0849535	-0.0849577	-0.0849525	-0.084942	-0.0849338	-0.0849325	-0.0849363	-0.0849433	-0.0849539	-0.0849645	-0.0849654	-0.0849519	-0.0849311	-0.0849177
Mc20 d06_3-1	-0.0865155	-0.0864852	-0.0864625	-0.0864411	-0.0864137	-0.0863826	-0.0863584	-0.0863474	-0.0863431	-0.0863357	-0.0863242	-0.0863168	-0.08632	-0.0863278	-0.0863291	-0.0863181	-0.0862988	-0.0862789	-0.0862629	-0.0862505	-0.0862423	-0.0862408	-0.0862479	-0.0862572	-0.0862576	-0.0862472	-0.086238	-0.0862429	-0.0862582	-0.0862672	-0.0862576	-0.0862385	-0.0862312	-0.086248	-0.0862798	-0.0863077	-0.0863197	-0.0863143	-0.0862963	-0.0862791	-0.0862798	-0.0863074	-0.0863542	-0.0864031	-0.086439	-0.0864555	-0.0864536	-0.0864425	-0.0864388
Mc20 d06_3-2	-0.0848831	-0.0848696	-0.0848545	-0.0848442	-0.0848406	-0.0848451	-0.0848573	-0.0848685	-0.0848653	-0.0848457	-0.0848263	-0.0848225	-0.0848309	-0.0848358	-0.0848301	-0.0848207	-0.0848155	-0.0848159	-0.0848199	-0.0848256	-0.0848285	-0.0848239	-0.0848133	-0.0848025	-0.0847978	-0.0848042	-0.0848235	-0.0848534	-0.0848864	-0.0849158	-0.0849385	-0.0849557	-0.0849681	-0.0849731	-0.0849685	-0.0849623	-0.0849686	-0.0849926	-0.0850252	-0.0850551	-0.0850818	-0.0851111	-0.0851458	-0.0851818	-0.0852143	-0.085245	-0.0852789	-0.0853148	-0.0853424
Mc20 d06_3-3	-0.0867524	-0.0867059	-0.0866587	-0.0866133	-0.0865769	-0.086556	-0.08655	-0.0865498	-0.086546	-0.0865346	-0.0865167	-0.0864929	-0.0864616	-0.0864201	-0.0863712	-0.0863247	-0.0862919	-0.086277	-0.0862758	-0.0862811	-0.0862889	-0.0862974	-0.0863004	-0.0862898	-0.086265	-0.0862364	-0.0862144	-0.0861991	-0.0861867	-0.0861761	-0.0861646	-0.0861455	-0.086118	-0.0860925	-0.0860812	-0.0860852	-0.0860958	-0.0861043	-0.0861074	-0.0861081	-0.0861124	-0.0861237	-0.0861382	-0.0861473	-0.0861479	-0.0861449	-0.0861445	-0.0861469	-0.0861486
Mc20 d07_1-1	-0.0907339	-0.0906669	-0.090606	-0.0905624	-0.0905425	-0.0905494	-0.0905756	-0.0905994	-0.0906003	-0.090576	-0.0905393	-0.0905004	-0.09046	-0.0904207	-0.0903918	-0.0903761	-0.090363	-0.0903431	-0.0903223	-0.0903117	-0.09031	-0.0903038	-0.090281	-0.09024	-0.0901927	-0.0901595	-0.0901529	-0.0901634	-0.0901735	-0.0901781	-0.0901838	-0.0901944	-0.0902078	-0.0902207	-0.0902291	-0.0902288	-0.0902179	-0.0901978	-0.0901745	-0.0901572	-0.0901571	-0.0901771	-0.0902072	-0.0902294	-0.0902323	-0.0902191	-0.0902043	-0.0902006	-0.0902107
Mc20 d07_1-2	-0.0937783	-0.093763	-0.0937419	-0.0937148	-0.0936858	-0.0936617	-0.0936456	-0.0936358	-0.0936302	-0.0936294	-0.0936311	-0.093629	-0.093619	-0.0936076	-0.0936062	-0.0936171	-0.0936287	-0.0936263	-0.0936051	-0.0935724	-0.093538	-0.0935086	-0.0934881	-0.0934801	-0.093485	-0.0934978	-0.0935099	-0.0935176	-0.093523	-0.0935294	-0.0935367	-0.0935435	-0.0935498	-0.0935548	-0.0935571	-0.0935579	-0.0935595	-0.0935601	-0.0935577	-0.0935567	-0.0935643	-0.0935794	-0.0935943	-0.0936021	-0.0936013	-0.0935945	-0.0935857	-0.0935811	-0.0935862
Mc20 d07_1-3	-0.0829409	-0.0829166	-0.0828925	-0.0828707	-0.0828546	-0.0828389	-0.0828162	-0.082788	-0.0827634	-0.0827458	-0.0827292	-0.0827073	-0.0826817	-0.0826572	-0.0826376	-0.0826236	-0.0826133	-0.0826005	-0.0825773	-0.0825433	-0.0825102	-0.0824936	-0.0824983	-0.0825158	-0.0825322	-0.0825396	-0.0825394	-0.0825363	-0.0825333	-0.0825286	-0.0825187	-0.0825024	-0.0824824	-0.0824629	-0.0824463	-0.0824366	-0.0824418	-0.082469	-0.0825142	-0.0825632	-0.0826037	-0.0826314	-0.0826451	-0.0826433	-0.0826313	-0.0826223	-0.0826273	-0.0826456	-0.0826657
Mc20 d07_2-1	-0.0900616	-0.090044	-0.0900318	-0.0900108	-0.0899752	-0.089928	-0.0898763	-0.0898288	-0.0897892	-0.0897511	-0.0897047	-0.0896494	-0.0895958	-0.0895521	-0.0895134	-0.08947	-0.0894241	-0.0893901	-0.0893785	-0.0893832	-0.0893858	-0.0893706	-0.0893344	-0.0892865	-0.089237	-0.0891883	-0.0891351	-0.0890772	-0.0890252	-0.0889909	-0.0889733	-0.0889603	-0.0889381	-0.0888985	-0.0888443	-0.088791	-0.0887573	-0.0887498	-0.0887602	-0.0887754	-0.088784	-0.0887792	-0.0887605	-0.0887319	-0.0886984	-0.0886609	-0.088618	-0.0885702	-0.0885266
Mc20 d07_2-2	-0.0838552	-0.083814	-0.0837781	-0.0837521	-0.0837401	-0.083739	-0.0837372	-0.0837255	-0.0837064	-0.0836881	-0.0836737	-0.0836586	-0.0836405	-0.0836252	-0.0836193	-0.0836214	-0.0836218	-0.0836116	-0.0835922	-0.0835729	-0.0835611	-0.0835547	-0.0835445	-0.0835234	-0.0834935	-0.0834638	-0.0834432	-0.0834326	-0.083429	-0.0834299	-0.0834326	-0.0834352	-0.0834396	-0.0834483	-0.0834582	-0.0834635	-0.0834649	-0.08347	-0.0834792	-0.0834838	-0.0834785	-0.0834749	-0.0834928	-0.0835398	-0.0836011	-0.0836539	-0.0836866	-0.0837032	-0.0837152
Mc20 d07_2-3	-0.0897492	-0.0897417	-0.0897376	-0.0897377	-0.0897451	-0.0897586	-0.0897685	-0.0897671	-0.0897556	-0.0897427	-0.0897356	-0.0897383	-0.0897515	-0.0897719	-0.0897914	-0.0898071	-0.0898232	-0.0898443	-0.0898655	-0.0898763	-0.089874	-0.0898684	-0.0898731	-0.0898908	-0.0899111	-0.0899232	-0.0899255	-0.0899247	-0.0899297	-0.0899478	-0.0899798	-0.0900172	-0.0900462	-0.0900605	-0.0900692	-0.0900868	-0.090116	-0.0901461	-0.09017	-0.0901937	-0.0902271	-0.0902717	-0.0903225	-0.0903762	-0.0904297	-0.0904762	-0.0905086	-0.0905251	-0.0905327
Mc20 d07_3-1	-0.0907481	-0.0907237	-0.0907052	-0.0906898	-0.0906711	-0.0906453	-0.0906181	-0.0905982	-0.0905866	-0.0905765	-0.090562	-0.0905441	-0.0905263	-0.0905111	-0.0905024	-0.0905042	-0.0905121	-0.0905119	-0.0904923	-0.0904592	-0.0904307	-0.0904207	-0.090429	-0.0904481	-0.0904729	-0.0904982	-0.0905135	-0.090508	-0.0904819	-0.0904483	-0.0904223	-0.0904098	-0.0904105	-0.09042	-0.0904306	-0.0904319	-0.0904176	-0.0903901	-0.0903616	-0.0903472	-0.0903556	-0.0903833	-0.0904177	-0.0904444	-0.0904534	-0.0904476	-0.0904422	-0.0904509	-0.0904743
Mc20 d07_3-2	-0.085525	-0.0854785	-0.0854443	-0.0854196	-0.0854	-0.085387	-0.0853827	-0.085382	-0.0853741	-0.0853532	-0.0853222	-0.0852871	-0.0852509	-0.0852148	-0.0851823	-0.0851574	-0.0851397	-0.0851256	-0.0851121	-0.0850977	-0.0850828	-0.0850718	-0.0850705	-0.0850779	-0.085085	-0.0850817	-0.0850634	-0.0850328	-0.0850018	-0.0849841	-0.0849822	-0.0849831	-0.0849747	-0.0849605	-0.0849557	-0.0849715	-0.0850041	-0.0850377	-0.0850605	-0.0850772	-0.0851011	-0.0851364	-0.0851753	-0.0852093	-0.085233	-0.0852404	-0.0852292	-0.0852091	-0.0851993
Mc20 d07_3-3	-0.0891507	-0.0890946	-0.0890554	-0.0890411	-0.0890495	-0.0890722	-0.0890952	-0.0891031	-0.0890908	-0.089068	-0.0890511	-0.0890473	-0.0890526	-0.0890597	-0.0890657	-0.0890713	-0.0890728	-0.0890624	-0.0890383	-0.0890093	-0.0889902	-0.0889887	-0.0890024	-0.0890205	-0.0890336	-0.0890387	-0.0890382	-0.089037	-0.0890394	-0.0890482	-0.0890613	-0.0890751	-0.0890911	-0.0891127	-0.0891373	-0.0891579	-0.0891746	-0.0891945	-0.0892198	-0.0892453	-0.0892654	-0.0892811	-0.0892978	-0.0893189	-0.0893423	-0.0893638	-0.0893817	-0.089397	-0.0894117
Mc20 d08_1-1	-0.0903209	-0.0902939	-0.0902755	-0.0902709	-0.0902768	-0.0902847	-0.090285	-0.0902723	-0.0902515	-0.0902364	-0.0902378	-0.0902536	-0.0902712	-0.0902782	-0.0902713	-0.0902557	-0.0902375	-0.0902207	-0.0902094	-0.0902082	-0.0902151	-0.0902215	-0.0902206	-0.0902167	-0.0902204	-0.0902378	-0.0902648	-0.0902908	-0.0903049	-0.0903018	-0.0902859	-0.0902708	-0.0902705	-0.0902872	-0.0903086	-0.0903212	-0.0903249	-0.0903313	-0.0903484	-0.0903767	-0.0904154	-0.0904639	-0.0905181	-0.0905658	-0.0905944	-0.0906045	-0.0906097	-0.0906218	-0.0906424
Mc20 d08_1-2	-0.0916998	-0.0916574	-0.0916196	-0.0915881	-0.0915662	-0.0915588	-0.0915665	-0.0915832	-0.0915969	-0.0915967	-0.0915792	-0.0915515	-0.0915233	-0.0915024	-0.0914956	-0.0915082	-0.0915335	-0.0915486	-0.0915355	-0.0914998	-0.0914653	-0.0914492	-0.0914474	-0.0914439	-0.0914306	-0.091415	-0.0914098	-0.0914178	-0.0914301	-0.0914362	-0.0914329	-0.0914253	-0.0914224	-0.0914293	-0.0914413	-0.0914465	-0.0914376	-0.0914204	-0.0914093	-0.0914123	-0.0914259	-0.0914452	-0.0914744	-0.0915173	-0.0915609	-0.0915807	-0.0915646	-0.0915235	-0.0914843
Mc20 d08_1-3	-0.0884539	-0.0884237	-0.0884034	-0.088399	-0.0883987	-0.0883832	-0.0883465	-0.0883004	-0.0882625	-0.0882394	-0.0882256	-0.0882148	-0.0882051	-0.0881964	-0.0881861	-0.0881718	-0.088153	-0.0881333	-0.088118	-0.0881088	-0.0881018	-0.0880931	-0.088082	-0.0880701	-0.0880585	-0.0880476	-0.0880363	-0.0880219	-0.0880041	-0.0879863	-0.087974	-0.0879691	-0.0879726	-0.0879834	-0.0879998	-0.0880224	-0.0880533	-0.0880888	-0.0881143	-0.0881197	-0.0881093	-0.0880984	-0.0881007	-0.0881226	-0.0881578	-0.0881909	-0.0882092	-0.0882135	-0.088216
Mc20 d08_2-1	-0.0864953	-0.0864488	-0.0864002	-0.0863534	-0.086311	-0.0862727	-0.0862402	-0.086218	-0.0862049	-0.0861884	-0.0861571	-0.0861192	-0.0860959	-0.0860976	-0.0861136	-0.0861239	-0.0861155	-0.0860882	-0.086053	-0.0860247	-0.0860087	-0.085995	-0.0859691	-0.0859299	-0.0858908	-0.0858644	-0.0858483	-0.0858319	-0.0858159	-0.0858102	-0.0858156	-0.0858176	-0.0858037	-0.0857789	-0.0857588	-0.0857542	-0.0857632	-0.0857759	-0.0857814	-0.0857741	-0.0857558	-0.0857344	-0.0857206	-0.085722	-0.0857357	-0.0857501	-0.0857561	-0.085753	-0.0857477
Mc20 d08_2-2	-0.0854821	-0.0854295	-0.0853935	-0.0853761	-0.0853709	-0.0853657	-0.0853484	-0.0853134	-0.0852656	-0.0852172	-0.0851781	-0.0851503	-0.08513	-0.0851105	-0.0850865	-0.0850566	-0.0850253	-0.0850038	-0.0850007	-0.0850099	-0.0850139	-0.085001	-0.0849771	-0.0849559	-0.0849444	-0.0849395	-0.0849354	-0.0849301	-0.0849284	-0.0849334	-0.0849383	-0.0849305	-0.0849052	-0.0848703	-0.0848375	-0.0848134	-0.0847987	-0.0847914	-0.0847898	-0.0847941	-0.0848056	-0.0848249	-0.0848506	-0.08488	-0.0849074	-0.0849238	-0.0849231	-0.0849093	-0.0848976
Mc20 d08_2-3	-0.0856033	-0.0855974	-0.0856045	-0.0856152	-0.0856236	-0.0856343	-0.0856493	-0.0856578	-0.0856474	-0.0856231	-0.0856036	-0.0856037	-0.0856214	-0.0856443	-0.0856624	-0.085673	-0.0856758	-0.08567	-0.0856578	-0.0856441	-0.0856335	-0.0856289	-0.0856343	-0.0856545	-0.0856907	-0.0857346	-0.0857721	-0.0857911	-0.0857936	-0.085792	-0.0857948	-0.0857992	-0.0858002	-0.0858013	-0.0858142	-0.0858484	-0.0859011	-0.0859571	-0.0859984	-0.0860169	-0.0860206	-0.0860275	-0.0860548	-0.086106	-0.0861653	-0.0862107	-0.0862306	-0.0862287	-0.0862174
Mc20 d08_3-1	-0.0867355	-0.0866867	-0.0866529	-0.08664	-0.0866426	-0.0866496	-0.08665	-0.0866382	-0.0866187	-0.086604	-0.0866032	-0.0866115	-0.0866161	-0.0866112	-0.0866058	-0.0866128	-0.0866319	-0.0866468	-0.0866391	-0.0866066	-0.0865647	-0.0865336	-0.0865223	-0.0865236	-0.0865242	-0.0865155	-0.0865009	-0.086492	-0.0864977	-0.0865136	-0.0865255	-0.0865264	-0.0865244	-0.0865336	-0.0865569	-0.0865849	-0.0866064	-0.0866127	-0.086602	-0.086582	-0.0865713	-0.0865869	-0.0866288	-0.0866789	-0.0867158	-0.0867291	-0.0867222	-0.0867059	-0.0866937
Mc20 d08_3-2	-0.0860893	-0.086056	-0.0860262	-0.0860005	-0.0859789	-0.0859636	-0.0859545	-0.0859456	-0.08593	-0.0859078	-0.0858865	-0.0858711	-0.0858602	-0.0858513	-0.0858472	-0.0858504	-0.0858559	-0.0858561	-0.0858512	-0.0858501	-0.0858599	-0.0858771	-0.0858894	-0.0858846	-0.0858593	-0.0858249	-0.0857997	-0.0857945	-0.0858053	-0.0858208	-0.0858306	-0.0858313	-0.0858278	-0.0858287	-0.0858384	-0.0858523	-0.0858625	-0.0858642	-0.0858597	-0.0858549	-0.0858527	-0.0858532	-0.0858581	-0.08587	-0.0858874	-0.0859038	-0.0859139	-0.0859189	-0.0859293
Mc20 d08_3-3	-0.0807932	-0.0807606	-0.0807274	-0.0807006	-0.0806933	-0.0807126	-0.0807495	-0.0807834	-0.0808024	-0.0808092	-0.0808124	-0.080818	-0.0808293	-0.0808472	-0.0808663	-0.0808773	-0.080876	-0.0808708	-0.0808754	-0.0808945	-0.080919	-0.0809352	-0.0809352	-0.080921	-0.0809045	-0.0809025	-0.0809229	-0.0809572	-0.08099	-0.0810143	-0.0810356	-0.0810618	-0.0810951	-0.0811293	-0.0811584	-0.0811881	-0.0812298	-0.0812846	-0.0813416	-0.0813937	-0.0814459	-0.0815075	-0.0815788	-0.0816485	-0.0817004	-0.0817277	-0.0817412	-0.0817586	-0.0817896
Mc20 d09_1-1	-0.0838776	-0.0838179	-0.083775	-0.083744	-0.0837148	-0.0836767	-0.083624	-0.0835575	-0.0834828	-0.0834068	-0.0833372	-0.08328	-0.083236	-0.0832004	-0.083167	-0.0831313	-0.0830905	-0.0830448	-0.0829995	-0.0829601	-0.0829252	-0.0828851	-0.0828325	-0.0827728	-0.0827206	-0.0826871	-0.082671	-0.0826579	-0.0826338	-0.0825945	-0.0825489	-0.0825126	-0.082496	-0.0824927	-0.0824834	-0.0824515	-0.0823971	-0.0823321	-0.0822693	-0.0822191	-0.0821896	-0.0821822	-0.0821872	-0.0821893	-0.0821788	-0.0821565	-0.0821276	-0.0820979	-0.0820729
Mc20 d09_1-2	-0.0853507	-0.0853488	-0.0853637	-0.0853749	-0.0853717	-0.0853568	-0.0853403	-0.0853325	-0.0853398	-0.0853593	-0.0853778	-0.0853805	-0.0853661	-0.0853474	-0.0853383	-0.0853427	-0.0853553	-0.0853689	-0.0853788	-0.0853826	-0.0853828	-0.085384	-0.0853889	-0.0853934	-0.0853934	-0.0853927	-0.0853998	-0.0854173	-0.0854393	-0.0854589	-0.0854739	-0.0854865	-0.0855006	-0.08552	-0.0855438	-0.0855691	-0.085596	-0.0856286	-0.0856664	-0.0856998	-0.0857183	-0.0857243	-0.0857343	-0.0857591	-0.0857921	-0.0858213	-0.0858456	-0.0858729	-0.0859102
Mc20 d09_1-3	-0.0853972	-0.0854003	-0.0853897	-0.0853709	-0.0853544	-0.0853481	-0.0853538	-0.0853691	-0.0853889	-0.0854045	-0.085406	-0.0853909	-0.0853704	-0.0853652	-0.0853885	-0.0854328	-0.0854758	-0.0854972	-0.0854925	-0.0854688	-0.0854377	-0.0854108	-0.0853966	-0.0853964	-0.0854053	-0.0854191	-0.0854388	-0.0854666	-0.0855001	-0.0855296	-0.085543	-0.0855378	-0.0855287	-0.0855375	-0.0855715	-0.0856165	-0.0856562	-0.0856893	-0.0857215	-0.085751	-0.0857708	-0.0857815	-0.0857935	-0.0858147	-0.0858401	-0.0858587	-0.0858669	-0.0858725	-0.0858886
Mc20 d09_2-1	-0.0884324	-0.0883919	-0.0883623	-0.088337	-0.0883141	-0.0882955	-0.0882809	-0.0882674	-0.0882537	-0.0882426	-0.0882359	-0.088231	-0.0882222	-0.0882062	-0.0881852	-0.0881635	-0.088141	-0.0881134	-0.0880758	-0.0880265	-0.0879687	-0.0879121	-0.0878704	-0.0878546	-0.0878638	-0.0878835	-0.0878923	-0.0878794	-0.0878542	-0.0878358	-0.0878309	-0.0878277	-0.0878094	-0.0877725	-0.0877293	-0.0876963	-0.0876787	-0.0876702	-0.087664	-0.0876591	-0.0876549	-0.0876498	-0.0876432	-0.0876359	-0.0876283	-0.0876229	-0.0876258	-0.0876391	-0.0876538
Mc20 d09_2-2	-0.0847497	-0.0847416	-0.0847384	-0.0847348	-0.0847246	-0.0847079	-0.0846895	-0.0846727	-0.0846613	-0.0846587	-0.0846609	-0.084655	-0.0846345	-0.0846116	-0.0846048	-0.0846152	-0.084624	-0.0846162	-0.0846009	-0.0845998	-0.0846225	-0.0846547	-0.0846713	-0.0846574	-0.0846222	-0.0845943	-0.0845991	-0.084637	-0.0846857	-0.0847218	-0.0847389	-0.0847458	-0.0847527	-0.0847598	-0.0847603	-0.0847528	-0.0847459	-0.0847497	-0.0847654	-0.0847899	-0.0848204	-0.0848562	-0.0848961	-0.0849375	-0.0849767	-0.0850084	-0.0850277	-0.0850339	-0.0850356
Mc20 d09_2-3	-0.083525	-0.0835016	-0.0834674	-0.0834221	-0.0833736	-0.0833318	-0.0833032	-0.0832896	-0.083289	-0.0832944	-0.0832943	-0.0832795	-0.0832512	-0.0832193	-0.0831941	-0.0831806	-0.083179	-0.0831859	-0.0831938	-0.0831954	-0.0831907	-0.0831867	-0.0831889	-0.0831937	-0.0831894	-0.0831672	-0.0831321	-0.0831018	-0.0830906	-0.083098	-0.0831123	-0.0831236	-0.0831287	-0.0831261	-0.0831159	-0.0831019	-0.0830865	-0.083066	-0.0830366	-0.0830069	-0.0829935	-0.0830082	-0.0830476	-0.0830989	-0.0831487	-0.0831866	-0.0832033	-0.0831942	-0.0831685
Mc20 d09_3-1	-0.0858927	-0.0858532	-0.0858155	-0.0857799	-0.0857429	-0.0857012	-0.0856574	-0.0856196	-0.0855955	-0.0855853	-0.0855816	-0.0855755	-0.0855606	-0.0855368	-0.0855107	-0.08549	-0.0854749	-0.0854573	-0.0854338	-0.0854102	-0.0853931	-0.0853791	-0.0853599	-0.0853332	-0.0853044	-0.0852797	-0.0852588	-0.0852375	-0.0852168	-0.0852037	-0.0852036	-0.0852158	-0.085235	-0.0852525	-0.0852593	-0.0852506	-0.0852307	-0.085208	-0.0851911	-0.0851861	-0.0851944	-0.0852133	-0.0852354	-0.0852498	-0.0852466	-0.0852254	-0.0851996	-0.085187	-0.0851964
Mc20 d09_3-2	-0.0843202	-0.0842941	-0.0842687	-0.0842428	-0.0842265	-0.0842288	-0.0842438	-0.0842522	-0.0842383	-0.0842006	-0.0841526	-0.0841124	-0.0840937	-0.0840967	-0.0841086	-0.0841156	-0.0841126	-0.084101	-0.0840838	-0.0840674	-0.0840617	-0.0840694	-0.0840801	-0.0840833	-0.0840826	-0.0840901	-0.0841077	-0.0841241	-0.0841311	-0.0841328	-0.0841382	-0.0841496	-0.0841637	-0.0841759	-0.0841825	-0.0841814	-0.0841753	-0.0841719	-0.084179	-0.0842007	-0.0842322	-0.0842608	-0.0842744	-0.0842708	-0.0842592	-0.0842517	-0.0842577	-0.0842798	-0.0843146
Mc20 d09_3-3	-0.0850417	-0.0849988	-0.0849424	-0.0848873	-0.0848409	-0.0848016	-0.0847669	-0.0847366	-0.0847088	-0.0846807	-0.08465	-0.0846163	-0.0845797	-0.0845416	-0.0845073	-0.0844841	-0.0844744	-0.0844682	-0.0844485	-0.0844064	-0.0843537	-0.0843141	-0.0842962	-0.0842827	-0.0842508	-0.0841993	-0.0841495	-0.0841204	-0.0841106	-0.0841032	-0.0840845	-0.0840572	-0.0840348	-0.0840255	-0.0840225	-0.0840145	-0.0840009	-0.0839884	-0.0839792	-0.0839682	-0.0839531	-0.0839395	-0.0839337	-0.0839316	-0.0839226	-0.0839031	-0.083881	-0.0838663	-0.0838647
Mc20 d10_1-1	-0.0895219	-0.0895116	-0.0895085	-0.0895193	-0.0895375	-0.0895498	-0.0895452	-0.089525	-0.0895021	-0.0894912	-0.089498	-0.0895186	-0.0895444	-0.0895674	-0.0895862	-0.089606	-0.0896287	-0.0896455	-0.0896453	-0.0896308	-0.0896205	-0.0896303	-0.0896572	-0.0896858	-0.0897058	-0.0897203	-0.0897365	-0.0897554	-0.0897752	-0.0897962	-0.0898204	-0.08985	-0.0898837	-0.0899135	-0.0899303	-0.0899362	-0.0899468	-0.0899722	-0.0900098	-0.0900495	-0.0900835	-0.090108	-0.0901245	-0.0901403	-0.0901595	-0.0901766	-0.0901844	-0.0901874	-0.0902024
Mc20 d10_1-2	-0.0841861	-0.0841661	-0.0841591	-0.0841562	-0.0841464	-0.0841264	-0.0841042	-0.08409	-0.0840862	-0.0840841	-0.0840758	-0.0840642	-0.084059	-0.0840631	-0.0840711	-0.0840765	-0.084078	-0.0840764	-0.084076	-0.0840826	-0.0840968	-0.0841112	-0.0841157	-0.0841062	-0.0840862	-0.0840653	-0.0840549	-0.0840629	-0.0840881	-0.0841189	-0.0841401	-0.0841436	-0.0841341	-0.0841225	-0.0841172	-0.0841212	-0.0841353	-0.0841581	-0.0841841	-0.0842056	-0.0842174	-0.0842249	-0.0842417	-0.0842756	-0.0843139	-0.0843365	-0.0843407	-0.0843455	-0.0843717
Mc20 d10_1-3	-0.0853216	-0.0852928	-0.0852727	-0.0852616	-0.0852616	-0.0852719	-0.0852881	-0.0853029	-0.0853067	-0.0852931	-0.0852682	-0.0852489	-0.0852475	-0.0852598	-0.0852751	-0.0852905	-0.0853095	-0.0853314	-0.0853482	-0.0853534	-0.0853472	-0.0853338	-0.0853186	-0.0853096	-0.0853152	-0.0853364	-0.0853628	-0.0853834	-0.0853976	-0.0854104	-0.0854176	-0.0854109	-0.0853944	-0.0853848	-0.0853967	-0.0854321	-0.0854821	-0.0855325	-0.0855702	-0.0855959	-0.0856221	-0.0856559	-0.0856895	-0.085715	-0.0857376	-0.0857685	-0.0858081	-0.0858463	-0.0858744
Mc20 d10_2-1	-0.0912989	-0.0913008	-0.0913087	-0.0913181	-0.0913226	-0.0913169	-0.091303	-0.0912873	-0.0912733	-0.0912589	-0.0912416	-0.0912234	-0.0912096	-0.0912029	-0.0912017	-0.0912037	-0.0912123	-0.0912301	-0.09125	-0.0912565	-0.0912413	-0.0912138	-0.0911911	-0.0911805	-0.0911779	-0.0911791	-0.0911828	-0.0911878	-0.091192	-0.0911966	-0.0912044	-0.0912144	-0.0912234	-0.0912296	-0.0912366	-0.0912502	-0.0912739	-0.0913028	-0.0913263	-0.0913364	-0.0913353	-0.091332	-0.0913325	-0.0913336	-0.0913295	-0.0913215	-0.0913202	-0.0913353	-0.0913668
Mc20 d10_2-2	-0.0863008	-0.086262	-0.0862274	-0.0862085	-0.0862129	-0.0862314	-0.0862471	-0.0862545	-0.0862598	-0.0862631	-0.0862577	-0.0862452	-0.0862402	-0.086253	-0.0862778	-0.0863006	-0.0863146	-0.0863244	-0.0863352	-0.0863446	-0.0863476	-0.0863464	-0.0863497	-0.0863624	-0.0863786	-0.0863884	-0.0863842	-0.0863681	-0.0863539	-0.0863581	-0.0863843	-0.0864201	-0.0864513	-0.0864758	-0.0864982	-0.0865187	-0.0865311	-0.0865301	-0.086522	-0.0865251	-0.0865561	-0.086614	-0.0866789	-0.0867279	-0.0867528	-0.086762	-0.0867712	-0.0867925	-0.0868299
Mc20 d10_2-3	-0.085873	-0.0858571	-0.0858591	-0.0858714	-0.0858865	-0.085907	-0.0859336	-0.0859572	-0.0859699	-0.0859754	-0.0859811	-0.085984	-0.0859766	-0.0859609	-0.0859487	-0.0859482	-0.0859571	-0.0859662	-0.0859696	-0.0859672	-0.0859639	-0.0859636	-0.0859677	-0.0859794	-0.0860039	-0.0860402	-0.0860772	-0.0861061	-0.0861333	-0.0861724	-0.0862233	-0.0862704	-0.0863016	-0.0863169	-0.0863226	-0.0863251	-0.0863312	-0.0863483	-0.086381	-0.0864279	-0.0864806	-0.0865276	-0.0865642	-0.0865939	-0.08662	-0.0866405	-0.0866559	-0.0866734	-0.0867035
Mc20 d10_3-1	-0.0831949	-0.0831629	-0.0831378	-0.0831233	-0.0831207	-0.0831266	-0.0831335	-0.0831355	-0.0831366	-0.0831495	-0.0831821	-0.0832237	-0.0832524	-0.0832558	-0.0832429	-0.0832309	-0.083226	-0.0832242	-0.0832238	-0.0832327	-0.0832567	-0.0832903	-0.0833188	-0.0833316	-0.0833316	-0.0833303	-0.0833363	-0.0833502	-0.0833687	-0.0833904	-0.0834128	-0.0834327	-0.0834498	-0.0834683	-0.0834922	-0.0835227	-0.0835593	-0.0835988	-0.0836354	-0.0836661	-0.083696	-0.083734	-0.0837834	-0.0838369	-0.0838817	-0.0839079	-0.0839145	-0.0839116	-0.0839184
Mc20 d10_3-2	-0.0830667	-0.0830468	-0.0830284	-0.0830169	-0.0830097	-0.0830009	-0.0829893	-0.0829823	-0.0829901	-0.0830155	-0.08305	-0.0830778	-0.0830879	-0.0830792	-0.0830589	-0.0830362	-0.0830206	-0.0830203	-0.0830381	-0.0830689	-0.0831021	-0.0831273	-0.0831402	-0.0831443	-0.0831489	-0.0831607	-0.0831797	-0.0832007	-0.0832198	-0.0832384	-0.0832597	-0.0832874	-0.083321	-0.0833535	-0.0833768	-0.0833906	-0.0834028	-0.0834199	-0.0834435	-0.0834756	-0.0835183	-0.0835652	-0.0836015	-0.0836162	-0.0836147	-0.0836155	-0.0836357	-0.0836811	-0.0837476
Mc20 d10_3-3	-0.0856216	-0.0856087	-0.085584	-0.0855526	-0.0855283	-0.0855213	-0.0855274	-0.0855362	-0.085544	-0.0855539	-0.0855679	-0.0855867	-0.0856096	-0.0856335	-0.0856523	-0.0856618	-0.0856621	-0.0856554	-0.0856457	-0.0856405	-0.0856465	-0.0856604	-0.0856732	-0.0856802	-0.0856873	-0.0857024	-0.0857292	-0.0857666	-0.0858087	-0.0858429	-0.0858566	-0.0858562	-0.0858678	-0.0859099	-0.0859673	-0.0860067	-0.0860138	-0.0860059	-0.0860059	-0.0860228	-0.0860536	-0.0860914	-0.0861286	-0.0861582	-0.0861812	-0.086207	-0.0862453	-0.0862966	-0.0863527
Mc20 d11_1-1	-0.0917125	-0.0917515	-0.091773	-0.0917662	-0.0917477	-0.0917394	-0.0917459	-0.0917568	-0.0917652	-0.0917754	-0.091793	-0.0918155	-0.0918344	-0.0918469	-0.0918566	-0.091867	-0.0918775	-0.0918902	-0.0919098	-0.091934	-0.0919519	-0.0919548	-0.0919452	-0.0919329	-0.0919285	-0.0919405	-0.091968	-0.0920008	-0.0920321	-0.0920684	-0.0921144	-0.0921594	-0.0921866	-0.0921911	-0.0921818	-0.0921721	-0.0921721	-0.0921858	-0.0922108	-0.0922406	-0.0922732	-0.0923119	-0.0923579	-0.0924048	-0.0924432	-0.0924693	-0.0924869	-0.0925035	-0.0925272
Mc20 d11_1-2	-0.0843625	-0.084339	-0.0843177	-0.0842967	-0.0842837	-0.0842856	-0.084297	-0.0843048	-0.0843009	-0.0842843	-0.0842563	-0.0842248	-0.084205	-0.0842077	-0.0842291	-0.0842545	-0.0842731	-0.0842835	-0.0842924	-0.0843049	-0.0843201	-0.0843319	-0.0843352	-0.08433	-0.0843202	-0.0843106	-0.0843028	-0.0842967	-0.084296	-0.0843073	-0.0843296	-0.0843524	-0.0843645	-0.0843644	-0.0843574	-0.0843531	-0.0843636	-0.0843975	-0.0844489	-0.0845014	-0.0845415	-0.084569	-0.0845924	-0.0846166	-0.0846369	-0.084648	-0.0846567	-0.0846753	-0.0847058
Mc20 d11_1-3	-0.0850231	-0.0850087	-0.0849837	-0.0849603	-0.0849547	-0.0849677	-0.0849844	-0.0849914	-0.0849857	-0.084971	-0.0849526	-0.0849389	-0.0849405	-0.0849606	-0.0849932	-0.085029	-0.0850611	-0.0850831	-0.0850865	-0.0850695	-0.0850438	-0.0850284	-0.085031	-0.0850423	-0.0850495	-0.0850533	-0.0850631	-0.085081	-0.0851004	-0.0851169	-0.0851326	-0.0851516	-0.0851753	-0.0852041	-0.0852363	-0.0852662	-0.085289	-0.0853072	-0.0853267	-0.0853495	-0.0853738	-0.0853986	-0.085426	-0.0854535	-0.0854768	-0.0854986	-0.085528	-0.0855683	-0.0856113
Mc20 d11_2-1	-0.086902	-0.0868934	-0.0868852	-0.0868744	-0.0868612	-0.0868508	-0.0868476	-0.0868499	-0.0868531	-0.0868537	-0.0868508	-0.0868452	-0.0868389	-0.0868346	-0.0868347	-0.0868417	-0.0868577	-0.0868797	-0.0869013	-0.0869168	-0.0869231	-0.0869197	-0.0869082	-0.0868929	-0.0868797	-0.0868734	-0.0868801	-0.0869061	-0.0869516	-0.0870032	-0.0870406	-0.0870552	-0.0870592	-0.0870693	-0.0870899	-0.0871145	-0.0871392	-0.0871642	-0.0871866	-0.0871996	-0.0872043	-0.0872132	-0.08724	-0.0872854	-0.0873325	-0.0873615	-0.0873653	-0.0873547	-0.0873481
Mc20 d11_2-2	-0.0825324	-0.0825349	-0.0825376	-0.0825366	-0.0825325	-0.0825293	-0.0825293	-0.0825311	-0.0825366	-0.0825491	-0.0825658	-0.0825768	-0.0825773	-0.0825755	-0.0825857	-0.0826125	-0.0826484	-0.0826825	-0.0827076	-0.0827215	-0.0827263	-0.0827269	-0.0827275	-0.0827285	-0.0827294	-0.0827333	-0.0827431	-0.0827559	-0.0827678	-0.0827805	-0.0827989	-0.082823	-0.08285	-0.0828814	-0.0829213	-0.0829714	-0.0830256	-0.0830744	-0.0831131	-0.083146	-0.0831795	-0.083215	-0.083251	-0.0832896	-0.0833334	-0.0833814	-0.0834271	-0.083461	-0.0834749
Mc20 d11_2-3	-0.084871	-0.0848355	-0.0847997	-0.0847625	-0.0847299	-0.0847102	-0.0847075	-0.0847156	-0.0847217	-0.0847154	-0.0846955	-0.0846679	-0.0846417	-0.0846272	-0.0846311	-0.0846507	-0.0846722	-0.0846822	-0.0846779	-0.0846645	-0.0846476	-0.084632	-0.0846257	-0.0846322	-0.0846425	-0.0846431	-0.0846311	-0.0846174	-0.084612	-0.0846122	-0.0846094	-0.0846031	-0.0846024	-0.0846166	-0.0846469	-0.0846853	-0.0847188	-0.0847383	-0.0847461	-0.0847535	-0.0847652	-0.0847763	-0.0847856	-0.0848034	-0.084837	-0.0848779	-0.084909	-0.084923	-0.0849306
Mc20 d11_3-1	-0.0832788	-0.0832323	-0.0831943	-0.0831498	-0.0830923	-0.0830352	-0.0829943	-0.0829727	-0.082965	-0.0829648	-0.082963	-0.0829461	-0.0829087	-0.082863	-0.082828	-0.0828108	-0.0828021	-0.0827889	-0.0827665	-0.0827406	-0.0827194	-0.0827067	-0.0826986	-0.0826885	-0.0826731	-0.0826547	-0.0826382	-0.0826273	-0.0826187	-0.0826044	-0.0825808	-0.0825551	-0.082536	-0.0825207	-0.0824987	-0.0824684	-0.0824438	-0.0824388	-0.0824543	-0.0824785	-0.0825002	-0.0825166	-0.0825296	-0.0825361	-0.0825278	-0.0825021	-0.0824688	-0.0824418	-0.0824294
Mc20 d11_3-2	-0.0828428	-0.0828048	-0.082771	-0.0827349	-0.0827039	-0.0826846	-0.0826733	-0.0826614	-0.0826469	-0.0826364	-0.0826365	-0.0826426	-0.0826391	-0.0826155	-0.0825817	-0.0825564	-0.0825426	-0.082527	-0.0825015	-0.0824744	-0.0824576	-0.0824539	-0.0824588	-0.082469	-0.0824832	-0.0824981	-0.0825049	-0.0824952	-0.0824709	-0.0824425	-0.0824194	-0.0824035	-0.0823931	-0.082387	-0.0823843	-0.0823854	-0.0823924	-0.0824047	-0.0824168	-0.0824264	-0.0824376	-0.0824558	-0.0824814	-0.0825092	-0.0825292	-0.0825324	-0.0825194	-0.0825031	-0.0825003
Mc20 d11_3-3	-0.0849125	-0.0848562	-0.0848081	-0.0847804	-0.0847723	-0.0847768	-0.0847869	-0.0847962	-0.084799	-0.0847903	-0.0847695	-0.0847445	-0.0847288	-0.0847315	-0.0847472	-0.0847615	-0.0847649	-0.0847578	-0.0847447	-0.0847269	-0.0847053	-0.084686	-0.0846756	-0.0846752	-0.0846788	-0.0846786	-0.0846714	-0.0846594	-0.0846481	-0.084639	-0.0846274	-0.0846107	-0.0845959	-0.0845957	-0.0846141	-0.0846431	-0.0846718	-0.0846963	-0.0847174	-0.0847384	-0.0847617	-0.084791	-0.0848252	-0.084856	-0.0848719	-0.0848679	-0.084849	-0.0848243	-0.0848036
Mc20 d12_2-1	-0.091098	-0.091099	-0.0911062	-0.0911164	-0.0911278	-0.0911437	-0.0911651	-0.0911837	-0.0911889	-0.0911784	-0.0911639	-0.0911611	-0.0911789	-0.0912138	-0.0912564	-0.0912969	-0.0913274	-0.0913416	-0.0913384	-0.0913249	-0.0913133	-0.0913134	-0.0913282	-0.0913545	-0.0913879	-0.0914254	-0.0914616	-0.0914898	-0.0915052	-0.0915106	-0.0915131	-0.0915185	-0.0915267	-0.0915367	-0.091554	-0.0915881	-0.0916399	-0.0916956	-0.0917411	-0.0917793	-0.0918211	-0.0918683	-0.0919106	-0.0919381	-0.0919493	-0.0919466	-0.0919337	-0.0919189	-0.091916
Mc20 d12_2-2	-0.0888626	-0.0888155	-0.0887769	-0.0887571	-0.0887592	-0.0887765	-0.088794	-0.0888007	-0.088798	-0.088797	-0.0888021	-0.088803	-0.0887892	-0.0887673	-0.0887548	-0.0887588	-0.0887694	-0.0887755	-0.0887777	-0.0887823	-0.0887889	-0.0887906	-0.0887821	-0.0887682	-0.088764	-0.088783	-0.0888237	-0.0888678	-0.0888953	-0.0889009	-0.0888945	-0.0888902	-0.0888967	-0.088913	-0.0889317	-0.0889469	-0.0889598	-0.0889762	-0.0889988	-0.0890259	-0.0890535	-0.0890786	-0.0891021	-0.0891254	-0.0891486	-0.0891695	-0.0891869	-0.0892004	-0.0892115
Mc20 d12_2-3	-0.0873559	-0.0873211	-0.0872922	-0.0872727	-0.0872618	-0.0872553	-0.087247	-0.0872311	-0.087206	-0.0871743	-0.0871411	-0.0871153	-0.0871067	-0.0871158	-0.0871326	-0.087144	-0.0871423	-0.0871237	-0.0870893	-0.0870486	-0.0870163	-0.0870028	-0.0870071	-0.0870219	-0.087039	-0.0870498	-0.0870467	-0.0870315	-0.0870195	-0.0870236	-0.087039	-0.0870493	-0.0870478	-0.0870409	-0.0870346	-0.0870276	-0.0870171	-0.0870052	-0.086996	-0.0869934	-0.0869977	-0.087006	-0.0870158	-0.0870283	-0.0870429	-0.0870527	-0.0870516	-0.0870438	-0.0870443
Mc20 d12_3-1	-0.0900911	-0.0900734	-0.0900649	-0.0900636	-0.0900669	-0.0900687	-0.0900646	-0.0900574	-0.0900538	-0.0900557	-0.0900598	-0.0900648	-0.0900723	-0.0900843	-0.090102	-0.0901237	-0.0901442	-0.0901577	-0.0901648	-0.0901704	-0.0901779	-0.0901875	-0.0901989	-0.0902087	-0.0902126	-0.0902121	-0.0902183	-0.0902374	-0.0902612	-0.0902756	-0.0902767	-0.0902727	-0.0902734	-0.0902812	-0.0902922	-0.0903028	-0.0903135	-0.0903271	-0.0903453	-0.0903662	-0.0903889	-0.0904157	-0.0904501	-0.0904886	-0.0905203	-0.0905357	-0.0905365	-0.0905358	-0.0905521
Mc20 d12_3-2	-0.0858691	-0.0858062	-0.085744	-0.0856846	-0.0856335	-0.0855946	-0.0855673	-0.0855461	-0.0855232	-0.0854895	-0.0854431	-0.0853931	-0.0853489	-0.0853094	-0.0852685	-0.0852281	-0.0851998	-0.0851892	-0.0851871	-0.0851741	-0.0851361	-0.0850759	-0.0850107	-0.0849592	-0.0849293	-0.0849183	-0.0849178	-0.0849177	-0.0849088	-0.0848864	-0.0848523	-0.0848123	-0.0847722	-0.0847359	-0.0847057	-0.0846833	-0.0846693	-0.0846623	-0.0846597	-0.0846572	-0.0846475	-0.0846258	-0.0845982	-0.0845795	-0.0845775	-0.0845856	-0.0845907	-0.0845831	-0.0845609
Mc20 d12_3-3	-0.0852298	-0.085195	-0.0851711	-0.0851549	-0.0851406	-0.0851241	-0.0851059	-0.0850922	-0.0850898	-0.0850981	-0.085106	-0.0851016	-0.0850802	-0.0850463	-0.0850088	-0.0849751	-0.0849476	-0.0849253	-0.0849084	-0.0848995	-0.0848994	-0.0849042	-0.0849073	-0.0849038	-0.0848938	-0.084882	-0.0848704	-0.0848569	-0.0848441	-0.0848396	-0.0848452	-0.0848522	-0.0848536	-0.0848544	-0.0848599	-0.0848673	-0.0848722	-0.0848789	-0.0848961	-0.0849241	-0.0849519	-0.084968	-0.0849748	-0.0849832	-0.0849984	-0.0850143	-0.0850239	-0.085025	-0.0850189
Mc30 d01_1-1	0.00223926	0.00226879	0.00229514	0.00231569	0.00232787	0.00232586	0.00230509	0.00227224	0.00224414	0.00223611	0.0022523	0.00228245	0.00230579	0.00230147	0.00226543	0.00221732	0.0021846	0.00217579	0.00217421	0.00215764	0.00212083	0.00207608	0.00203893	0.00201652	0.00200497	0.00199219	0.00196786	0.00193063	0.00188708	0.00184424	0.00180205	0.0017525	0.00169014	0.00162405	0.0015733	0.00154626	0.00153101	0.0015105	0.00147366	0.00141543	0.00133733	0.00125157	0.00117554	0.00111766	0.00107189	0.00102525	0.00096596	0.000889756	0.000799306
Mc30 d01_1-2	0.00165197	0.00163916	0.00164226	0.0016615	0.001686	0.0017005	0.00169431	0.00166778	0.00162904	0.00158657	0.00154242	0.00149602	0.00145248	0.00142358	0.00141634	0.00142185	0.00142172	0.00140698	0.00138466	0.00136475	0.00134607	0.00132083	0.00129038	0.00126773	0.00126197	0.00126468	0.0012577	0.00123169	0.00119151	0.00114719	0.00110452	0.00106135	0.00101315	0.000961006	0.000915647	0.000886664	0.000871733	0.000861749	0.000850283	0.000833146	0.000803582	0.0007535	0.000680931	0.000598647	0.000529058	0.000487886	0.000471696	0.000463329	0.000443593
Mc30 d01_1-3	0.0015991	0.00157852	0.00153302	0.00147763	0.00142775	0.00139558	0.00138874	0.00140744	0.00144157	0.00147238	0.00148287	0.00146888	0.00144225	0.00141772	0.00139839	0.00137591	0.0013445	0.00130944	0.00127992	0.00126042	0.00124946	0.00124447	0.00124272	0.00124115	0.00123718	0.00122941	0.00121645	0.00119393	0.00115594	0.00110255	0.00104529	0.000998013	0.000965022	0.000939235	0.000912763	0.000883616	0.00085476	0.000830896	0.000814579	0.000801414	0.000778913	0.000735968	0.00067386	0.000607841	0.0005555	0.000520155	0.000490569	0.000453271	0.000405505
Mc30 d01_2-1	0.00272073	0.00269615	0.00266664	0.00263793	0.00261821	0.00260358	0.00258225	0.00255069	0.00251942	0.00249705	0.00247779	0.00244737	0.00239888	0.00233877	0.0022809	0.00223676	0.00220728	0.00218257	0.00214876	0.00210106	0.00204743	0.00199906	0.00196219	0.00193589	0.00191485	0.00189062	0.00185851	0.00182006	0.00177735	0.00172781	0.00167044	0.00160845	0.00154685	0.001489	0.00144003	0.00140375	0.00137689	0.00134978	0.00131259	0.00125658	0.00117722	0.00108288	0.000995398	0.000931539	0.000886701	0.000842996	0.000788934	0.000727914	0.000666693
Mc30 d01_2-2	0	2.48253e-05	4.70802e-05	6.8821e-05	8.78572e-05	0.000102915	0.000117853	0.000140354	0.000175774	0.000225022	0.000280544	0.000328034	0.000354998	0.000361852	0.000361346	0.000367828	0.000388823	0.000422262	0.00045944	0.000491493	0.000514522	0.000529766	0.000541203	0.000554286	0.000574745	0.000605151	0.00064069	0.000672035	0.000689738	0.000691816	0.000686437	0.00068631	0.000699356	0.000728756	0.000774264	0.000827774	0.000871807	0.000891767	0.000887491	0.000872061	0.000859521	0.000854984	0.000855237	0.000857525	0.000862651	0.000871889	0.000884354	0.000898592	0.000912875
Mc30 d01_2-3	0.000416175	0.000425249	0.000441797	0.000455409	0.000461415	0.000464402	0.000467047	0.000464566	0.000452638	0.000436589	0.000426844	0.000429027	0.000439405	0.000448734	0.00045079	0.000448644	0.000450663	0.000459276	0.000465028	0.000457302	0.000437304	0.000415042	0.000399925	0.000395052	0.000398412	0.00040362	0.0004045	0.00040257	0.000402778	0.00040479	0.000401184	0.000386439	0.000362918	0.00033877	0.000321343	0.000310801	0.000300139	0.000284135	0.000263482	0.000242822	0.000224516	0.000211	0.000205204	0.000205748	0.000203438	0.000187196	0.000153355	0.0001105	7.31498e-05
Mc30 d01_3-1	0.0158051	0.0158797	0.0159443	0.0160096	0.016082	0.0161561	0.0162212	0.0162735	0.0163205	0.016372	0.0164311	0.0164941	0.0165565	0.0166159	0.0166692	0.0167149	0.0167571	0.0168026	0.0168524	0.0169024	0.0169512	0.0169983	0.0170399	0.0170742	0.017109	0.0171541	0.0172105	0.0172687	0.0173181	0.0173495	0.0173588	0.0173525	0.0173454	0.0173508	0.0173729	0.0174042	0.0174315	0.017447	0.0174546	0.017466	0.0174854	0.0175041	0.0175103	0.0175033	0.0174938	0.0174916	0.0174983	0.0175111	0.0175245
Mc30 d01_3-2	0	1.3493e-05	3.11062e-05	5.57154e-05	8.40649e-05	0.000108682	0.000125788	0.000138096	0.000147477	0.000152826	0.000157744	0.000172943	0.000201769	0.000231184	0.000245452	0.000243202	0.000237346	0.000239469	0.000250883	0.000264898	0.00027322	0.000271902	0.000265531	0.000265405	0.00027959	0.000305831	0.000334196	0.00035432	0.000363454	0.000368081	0.000376493	0.000385493	0.000385575	0.000376999	0.000373051	0.000380144	0.000387959	0.000384726	0.000372753	0.000360437	0.000350289	0.000338696	0.000322007	0.00029844	0.000269651	0.000241801	0.000223458	0.000220321	0.00022953
Mc30 d01_3-3	0.000232309	0.000275187	0.000321746	0.00035736	0.000371546	0.000368051	0.000360683	0.000358492	0.000359967	0.000362076	0.000365526	0.000370577	0.000372596	0.000367634	0.000356898	0.000343338	0.000329658	0.000319891	0.000317573	0.00031922	0.00031551	0.000302337	0.000285335	0.000273041	0.000269167	0.000272408	0.000278726	0.000286639	0.000297122	0.000310458	0.00032448	0.000334665	0.000338621	0.000339806	0.000342287	0.00034418	0.00033921	0.000326291	0.000308528	0.000285924	0.000253804	0.000210918	0.000163786	0.000124186	0.000101134	9.54121e-05	0.000101633	0.000114515	0.000128478
Mc30 d02_1-1	0	1.39028e-05	2.63676e-05	4.85107e-05	6.94245e-05	7.6443e-05	7.78362e-05	9.2417e-05	0.00012137	0.00014478	0.000146046	0.000130832	0.000119254	0.000125125	0.000145331	0.000163466	0.000164814	0.000149175	0.000132948	0.000135228	0.000158943	0.000186413	0.000198714	0.000196353	0.000195801	0.000207931	0.00022535	0.000234693	0.000231057	0.000221245	0.000215583	0.000217147	0.000217445	0.000205949	0.0001835	0.000163212	0.000153661	0.000152007	0.000152007	0.000151627	0.000151038	0.000148289	0.000141397	0.000132948	0.000129104	0.000133663	0.000145584	0.000160083	0.000169508
Mc30 d02_1-2	0	9.47714e-06	2.23965e-05	4.50015e-05	7.10189e-05	9.083e-05	0.000102676	0.000114091	0.000133038	0.000158712	0.00018236	0.000197485	0.000210322	0.000233889	0.000272147	0.000314467	0.000346437	0.000362344	0.000366867	0.000368766	0.000373073	0.000376783	0.000375964	0.000372343	0.000372902	0.00037881	0.000386611	0.000397511	0.000420183	0.000457682	0.000499584	0.000529461	0.000539251	0.000533	0.000520714	0.000509158	0.000498898	0.000488937	0.000480056	0.000473633	0.000469886	0.000467256	0.000464924	0.000465311	0.000472903	0.000486866	0.000499971	0.000505321	0.000502601
Mc30 d02_1-3	0.00250709	0.00249472	0.00249817	0.00249936	0.00248171	0.00245007	0.00242617	0.0024249	0.00243774	0.00244059	0.00241762	0.00237371	0.00232729	0.00229404	0.00227666	0.00226731	0.00225502	0.00223318	0.00220267	0.00217088	0.00214577	0.00212686	0.00210459	0.00207443	0.00204257	0.00201419	0.00198293	0.00194122	0.00189658	0.00186393	0.00184448	0.00182439	0.00179324	0.00175519	0.00172114	0.00169267	0.00166296	0.00162709	0.00158614	0.00154323	0.00149932	0.00145324	0.00140425	0.00135297	0.00130292	0.00125708	0.00121722	0.0011853	0.00116406
Mc30 d02_2-1	0.00269675	0.00268185	0.00268454	0.00268568	0.00266258	0.00260379	0.00252149	0.00244468	0.00239471	0.00236934	0.00235261	0.00233524	0.00231674	0.00229584	0.0022654	0.002221	0.00216693	0.00211234	0.00206409	0.00202563	0.00199731	0.00197298	0.00194084	0.00189362	0.00183683	0.00178491	0.00174468	0.00170798	0.00166049	0.00159931	0.00153559	0.00147763	0.00142202	0.00136592	0.00131574	0.00127639	0.00124031	0.00119736	0.00114598	0.00108899	0.00102413	0.000949003	0.000871047	0.000807762	0.000770889	0.000752203	0.000731461	0.000698067	0.000659823
Mc30 d02_2-2	0	6.43805e-05	0.000117518	0.000164479	0.00021302	0.000264689	0.000316158	0.000362128	0.000398241	0.000426479	0.000452772	0.00048165	0.000510819	0.000534371	0.000547878	0.000554696	0.000566386	0.0005937	0.000637121	0.000686809	0.000732184	0.000767812	0.000797562	0.000830486	0.000869565	0.000906184	0.00093098	0.000948742	0.00097277	0.00100949	0.00105248	0.00109141	0.00111964	0.0011389	0.00115607	0.00117558	0.00119611	0.00121854	0.001249	0.0012882	0.00132651	0.00135137	0.00135799	0.00135125	0.00134517	0.00135633	0.00139003	0.00143428	0.00147053
Mc30 d02_2-3	0.000552632	0.000543609	0.000533007	0.00054165	0.000577152	0.000622869	0.000651441	0.000653356	0.000645645	0.000646539	0.000651524	0.000642963	0.000614315	0.000575446	0.000539437	0.000513382	0.000499465	0.000496492	0.000499085	0.000503637	0.000512622	0.000529945	0.000551522	0.00056617	0.000567101	0.000556633	0.000541858	0.000527434	0.000515685	0.000505298	0.00049036	0.000463761	0.000427246	0.000394054	0.000376485	0.00037197	0.000365377	0.000346698	0.00031998	0.000299223	0.00029552	0.000305265	0.000309385	0.000290118	0.000248432	0.000201128	0.000165366	0.000148185	0.000142016
Mc30 d02_3-1	0	7.05794e-05	0.000132397	0.000167862	0.000179939	0.000187352	0.000208713	0.000249356	0.000300176	0.000345707	0.000374995	0.000387803	0.000395224	0.000412732	0.000448771	0.000498176	0.000547327	0.000583082	0.000600815	0.000608578	0.000620365	0.000644125	0.00067874	0.000721209	0.000768647	0.000811718	0.000840791	0.000860445	0.000882849	0.000908531	0.000926278	0.000931285	0.000931159	0.00093659	0.000953741	0.000983968	0.00102206	0.00105861	0.00108727	0.00110651	0.00111598	0.00111577	0.00111131	0.00111352	0.00113021	0.00115747	0.00118262	0.00119667	0.00120079
Mc30 d02_3-2	0.0010861	0.00107756	0.0010615	0.00104892	0.00104339	0.00104105	0.00103693	0.0010315	0.00102988	0.00103745	0.00105389	0.00106983	0.00107204	0.00105559	0.00102856	0.00100315	0.000986405	0.000977315	0.000970647	0.000961043	0.000944301	0.000920594	0.000895485	0.000877723	0.000871435	0.000871859	0.000869527	0.00085865	0.00083898	0.000812687	0.000783935	0.000757985	0.000737004	0.000719637	0.000702858	0.000685662	0.000669144	0.000654668	0.000642441	0.000628382	0.000605248	0.000566274	0.000513762	0.000461809	0.000426203	0.000409909	0.000400491	0.000383682	0.000354916
Mc30 d02_3-3	0	3.7618e-05	7.39247e-05	0.000107787	0.000130534	0.000136152	0.000131302	0.000129886	0.000137873	0.000149116	0.000156455	0.000161134	0.000170961	0.000192426	0.000223637	0.000255361	0.000280902	0.000300743	0.0003189	0.000338182	0.000362486	0.000395857	0.000437856	0.000481024	0.000513367	0.000524581	0.000512548	0.000487164	0.000463538	0.000450998	0.000448421	0.000449754	0.000452548	0.000458814	0.00046891	0.000476472	0.000472777	0.000455767	0.000435025	0.000422306	0.000422738	0.000433303	0.000447609	0.000461005	0.000470497	0.000471957	0.000461176	0.000438973	0.000413418
Mc30 d03_1-1	0	2.11969e-05	5.63487e-05	8.93846e-05	0.000107117	0.000111155	0.000116877	0.000137277	0.000166319	0.000185646	0.000189476	0.000192568	0.000210255	0.000238448	0.000261731	0.000274733	0.000287384	0.000308089	0.000332802	0.000352904	0.000369221	0.000390917	0.000421703	0.000451282	0.000465535	0.000460371	0.000445515	0.000432938	0.000427604	0.000429198	0.000438713	0.00045602	0.000477418	0.000494562	0.000502184	0.000502698	0.000504464	0.000513896	0.000529014	0.000540256	0.000536509	0.000513509	0.000478499	0.0004462	0.000428595	0.000424929	0.000426307	0.000423811	0.000412963
[truncated: 521 more rows]
[truncated: 1,766 more columns]

## Sheet: FTIR Sample names
	Mc20:	Mucor circinelloides; cultivation temperature: 20 °C
	Mc30:	Mucor circinelloides; cultivation temperature: 30 °C
	Ui20:	Umbelopsis isabellina; cultivation temperature: 20 °C
[truncated: 4 more rows]

## Sheet: HPLC glucose
Days	Mc20 I	Mc20 II	Mc20 III	Mc30 I	Mc30 II	Mc30 III	Ui20 I	Ui20 II	Ui20 III	Ui30 I	Ui30 II	Ui30 III	Pg20 I	Pg20 II	Pg20 III	Pg30 I	Pg30 II	Pg30 III
[truncated: 13 more rows]

[truncated: 2 more sheets: HPLC citric acid, HPLC Sample names]
